# Supplementary material for: 2-(1H-Benzotriazol-1-yl)-1-(3-methoxy­benzo­yl)ethyl isonicotinate
Source: Acta Crystallogr Sect E Struct Rep Online. 2009 Jan 23;65(Pt 2):o357. doi: 10.1107/S1600536809001196 (PMC2968212; doi:10.1107/S1600536809001196)
Supplement: Supplementary file 1 [file e-65-0o357-sup1.cif]

##############################################################################
###                                                                        ###
###        Electronic paper (Acta Crystallographica Section E)             ###
###                                                                        ###
##############################################################################
#                                                                            #
# This CIF contains the data in a paper accepted for publication in Acta     #
# Crystallographica Section E. It conforms to the requirements of Notes      #
# for Authors for Section E, and has been peer reviewed under the auspices   #
# of the IUCr Commission on Journals.                                        #
#                                                                            #
# Full details of the Crystallographic Information File format               #
# are given in the paper "The Crystallographic Information File (CIF):       #
# a New Standard Archive File for Crystallography" by S. R. Hall, F. H.      #
# Allen and I. D. Brown [Acta Cryst. (1991), A47, 655-685].                  #
#                                                                            #
# The current version of the core CIF dictionary is obtainable from          #
# ftp://ftp.iucr.org/pub/cif_core.dic. The current version number is 2.4.    #
#                                                                            #
# Software is freely available for graphical display of the structure(s) in  #
# this CIF.  For information consult the CIF home page http://www.iucr.org/  #
# cif/home.html                                                              #
#                                                                            #
# This file may be used for bona fide research purposes within the           #
# scientific community so long as proper attribution is given to the journal # 
# article from which it was obtained.                                        #
#                                                                            #
##############################################################################
                                             
data_global
_audit_creation_method     'form.cif (version 2.0)'
_journal_data_validation_number     ?
_journal_date_recd_electronic     2009-01-05
_journal_date_accepted     2009-01-10
_journal_name_full     'Acta Crystallographica, Section E'
_journal_year     2009
_journal_volume     65
_journal_issue      2
_journal_page_first     o357
_journal_page_last     o357
_journal_paper_category     QO
_journal_coeditor_code     AT2705
_publ_contact_author_name     'Prof. Zheng-Hua Mei'
_publ_contact_author_address
;     College of Chemistry and Molecular Engineering
      Qingdao University of Science and Technology
      266042 Qingdao, Shandong
      People's Republic of China
;
_publ_contact_author_email     'mzh62@qust.edu.cn'
_publ_contact_author_fax     '+86 532 84022750'
_publ_contact_author_phone     '+86 532 84022750'
_publ_section_title
;
2-(1<i>H</i>-Benzotriazol-1-yl)-1-(3-methoxybenzoyl)ethyl isonicotinate
;
loop_
    _publ_author_name
    _publ_author_footnote
    _publ_author_address
    'Wei Wang' ?
;     College of Life Science and Pharmaceutical Engineering
      Nanjing University of Technology
      210009 Nanjing, Jiangsu
      People's Republic of China
;
    'Zhen-Hua Mei' ?
;     College of Life Science and Pharmaceutical Engineering
      Nanjing University of Technology
      210009 Nanjing, Jiangsu
      People's Republic of China
;
data_I
_audit_creation_method     SHELXL-97
_chemical_name_systematic
;
2-(1<i>H</i>-Benzotriazol-1-yl)-1-(3-methoxybenzoyl)ethyl isonicotinate
;
_chemical_name_common     ?
_chemical_formula_moiety     'C22 H18 N4 O4'
_chemical_formula_sum     'C22 H18 N4 O4'
_chemical_formula_iupac     'C22 H18 N4 O4'
_chemical_formula_weight     402.40
_chemical_melting_point     ?
_symmetry_cell_setting     triclinic
_symmetry_space_group_name_H-M     'P -1'
_symmetry_space_group_name_Hall     '-P 1'
loop_
    _symmetry_equiv_pos_as_xyz
    'x, y, z'
    '-x, -y, -z'
_cell_length_a     9.4839(18)
_cell_length_b     10.3611(19)
_cell_length_c     11.276(2)
_cell_angle_alpha     109.342(3)
_cell_angle_beta     102.664(3)
_cell_angle_gamma     97.985(3)
_cell_volume     992.8(3)
_cell_formula_units_Z     2
_cell_measurement_reflns_used     1711
_cell_measurement_theta_min     2.56
_cell_measurement_theta_max     24.69
_cell_measurement_temperature     293(2)
_exptl_crystal_description     plate
_exptl_crystal_colour     colourless
_exptl_crystal_size_max     0.33
_exptl_crystal_size_mid     0.16
_exptl_crystal_size_min     0.08
_exptl_crystal_density_diffrn     1.346
_exptl_crystal_density_meas     ?
_exptl_crystal_density_method     'not measured'
_exptl_crystal_F_000     420
_exptl_absorpt_coefficient_mu     0.095
_exptl_absorpt_correction_type     multi-scan
_exptl_absorpt_process_details     '(SADABS; Sheldrick, 1996)'
_exptl_absorpt_correction_T_min     0.9693
_exptl_absorpt_correction_T_max     0.9924
_exptl_special_details
;
;
_diffrn_ambient_temperature     293(2)
_diffrn_radiation_type     MoK\a
_diffrn_radiation_wavelength     0.71073
_diffrn_radiation_source     'fine-focus sealed tube'
_diffrn_radiation_monochromator     graphite
_diffrn_measurement_device_type
;
Siemens SMART 1000 CCD area-detector
;
_diffrn_measurement_method     \w
_diffrn_detector_area_resol_mean     8.33
_diffrn_reflns_number     5605
_diffrn_reflns_av_R_equivalents     0.0125
_diffrn_reflns_av_sigmaI/netI     0.0275
_diffrn_reflns_theta_min     2.00
_diffrn_reflns_theta_max     26.07
_diffrn_reflns_theta_full     26.07
_diffrn_measured_fraction_theta_max     0.973
_diffrn_measured_fraction_theta_full     0.973
_diffrn_reflns_limit_h_min     -11
_diffrn_reflns_limit_h_max     11
_diffrn_reflns_limit_k_min     -12
_diffrn_reflns_limit_k_max     10
_diffrn_reflns_limit_l_min     -12
_diffrn_reflns_limit_l_max     13
_diffrn_standards_number     0
_diffrn_standards_interval_count     ?
_diffrn_standards_interval_time     ?
_diffrn_standards_decay_%     ?
_refine_special_details
;
Refinement of <i>F</i>^2^ against ALL reflections. The weighted <i>R</i>-factor
<i>wR</i> and goodness of fit <i>S</i> are based on <i>F</i>^2^, conventional
<i>R</i>-factors <i>R</i> are based on <i>F</i>, with <i>F</i> set to zero for
negative <i>F</i>^2^. The threshold expression of <i>F</i>^2^ >
\s(<i>F</i>^2^) is used only for calculating <i>R</i>-factors(gt) <i>etc</i>.
and is not relevant to the choice of reflections for refinement.
<i>R</i>-factors based on <i>F</i>^2^ are statistically about twice as large
as those based on <i>F</i>, and <i>R</i>- factors based on ALL data will be
even larger.
;
_reflns_number_total     3819
_reflns_number_gt     2822
_reflns_threshold_expression     I>2\s(I)
_refine_ls_structure_factor_coef     Fsqd
_refine_ls_matrix_type     full
_refine_ls_R_factor_all     0.0654
_refine_ls_R_factor_gt     0.0462
_refine_ls_wR_factor_gt     0.1052
_refine_ls_wR_factor_ref     0.1189
_refine_ls_goodness_of_fit_ref     1.039
_refine_ls_restrained_S_all     1.039
_refine_ls_number_reflns     3819
_refine_ls_number_parameters     271
_refine_ls_number_restraints     0
_refine_ls_hydrogen_treatment     constr
_refine_ls_weighting_scheme     calc
_refine_ls_weighting_details
         'calc w=1/[\s^2^(Fo^2^)+(0.0502P)^2^+0.1574P] where P=(Fo^2^+2Fc^2^)/3'
_atom_sites_solution_hydrogens     geom
_atom_sites_solution_primary     direct
_atom_sites_solution_secondary     difmap
_refine_ls_shift/su_max     0.000
_refine_ls_shift/su_mean     0.000
_refine_diff_density_max     0.148
_refine_diff_density_min     -0.191
_refine_ls_extinction_method     none
_refine_ls_extinction_coef     ?
loop_
    _atom_type_symbol
    _atom_type_description
    _atom_type_scat_dispersion_real
    _atom_type_scat_dispersion_imag
    _atom_type_scat_source
    'C' 'C' 0.0033 0.0016
                         'International Tables Vol C Tables 4.2.6.8 and 6.1.1.4'
    'H' 'H' 0.0000 0.0000
                         'International Tables Vol C Tables 4.2.6.8 and 6.1.1.4'
    'N' 'N' 0.0061 0.0033
                         'International Tables Vol C Tables 4.2.6.8 and 6.1.1.4'
    'O' 'O' 0.0106 0.0060
                         'International Tables Vol C Tables 4.2.6.8 and 6.1.1.4'
_computing_data_collection     'SMART (Siemens, 1996)'
_computing_cell_refinement     'SAINT (Siemens, 1996)'
_computing_data_reduction     'SAINT (Siemens, 1996)'
_computing_structure_solution     'SHELXS97 (Sheldrick, 2008)'
_computing_structure_refinement     'SHELXL97 (Sheldrick, 2008)'
_computing_molecular_graphics     'SHELXTL (Sheldrick, 2008)'
_computing_publication_material
;
SHELXTL (Sheldrick, 2008), PARST (Nardelli, 1995) and PLATON
(Spek, 2003)
;
loop_
    _atom_site_type_symbol
    _atom_site_label
    _atom_site_fract_x
    _atom_site_fract_y
    _atom_site_fract_z
    _atom_site_U_iso_or_equiv
    _atom_site_adp_type
    _atom_site_calc_flag
    _atom_site_refinement_flags
    _atom_site_occupancy
    _atom_site_disorder_assembly
    _atom_site_disorder_group
    O O2 0.21549(13) 0.94145(12) 0.45684(11) 0.0511(3) Uani d . 1 . .
    O O3 0.40290(15) 1.11047(14) 0.47141(13) 0.0639(4) Uani d . 1 . .
    N N1 0.22089(16) 0.73861(15) 0.58935(14) 0.0498(4) Uani d . 1 . .
    C C7 0.23974(18) 1.12532(18) 0.66726(18) 0.0474(4) Uani d . 1 . .
    C C6 0.31816(18) 1.19911(18) 0.80934(17) 0.0457(4) Uani d . 1 . .
    C C17 0.23003(19) 0.97219(18) 0.26265(17) 0.0481(4) Uani d . 1 . .
    C C1 0.2728(2) 1.31472(19) 0.88006(18) 0.0526(5) Uani d . 1 . .
    H H1A 0.1952 1.3441 0.8379 0.063 Uiso calc R 1 . .
    C C16 0.29418(19) 1.01773(19) 0.40669(18) 0.0487(4) Uani d . 1 . .
    O O1 0.15281(15) 1.17332(14) 0.60783(13) 0.0691(4) Uani d . 1 . .
    C C8 0.26559(19) 0.98062(18) 0.59616(17) 0.0474(4) Uani d . 1 . .
    H H8A 0.3712 0.9811 0.6233 0.057 Uiso calc R 1 . .
    N N2 0.34386(18) 0.72584(18) 0.66902(16) 0.0642(5) Uani d . 1 . .
    C C10 0.16172(19) 0.61663(18) 0.48299(17) 0.0457(4) Uani d . 1 . .
    C C21 0.2851(2) 1.0500(2) 0.19695(19) 0.0556(5) Uani d . 1 . .
    H H21A 0.3604 1.1310 0.2422 0.067 Uiso calc R 1 . .
    C C9 0.1742(2) 0.86971(18) 0.62674(18) 0.0498(4) Uani d . 1 . .
    H H9A 0.1837 0.9040 0.7199 0.060 Uiso calc R 1 . .
    H H9B 0.0704 0.8535 0.5805 0.060 Uiso calc R 1 . .
    C C15 0.0363(2) 0.57215(19) 0.37579(18) 0.0524(5) Uani d . 1 . .
    H H15A -0.0264 0.6310 0.3634 0.063 Uiso calc R 1 . .
    N N3 0.36612(19) 0.60040(18) 0.61744(17) 0.0687(5) Uani d . 1 . .
    O O4 0.28449(18) 1.49647(15) 1.07256(15) 0.0812(5) Uani d . 1 . .
    C C11 0.2550(2) 0.52895(19) 0.50226(18) 0.0522(5) Uani d . 1 . .
    C C5 0.4361(2) 1.1570(2) 0.87303(19) 0.0565(5) Uani d . 1 . .
    H H5A 0.4675 1.0791 0.8273 0.068 Uiso calc R 1 . .
    C C2 0.3411(2) 1.38696(19) 1.01200(19) 0.0551(5) Uani d . 1 . .
    N N4 0.1207(2) 0.8890(2) -0.00867(17) 0.0771(5) Uani d . 1 . .
    C C3 0.4587(2) 1.3456(2) 1.0743(2) 0.0626(5) Uani d . 1 . .
    H H3B 0.5059 1.3944 1.1632 0.075 Uiso calc R 1 . .
    C C12 0.2266(2) 0.3910(2) 0.4131(2) 0.0615(5) Uani d . 1 . .
    H H12A 0.2887 0.3316 0.4253 0.074 Uiso calc R 1 . .
    C C14 0.0107(2) 0.4364(2) 0.28959(19) 0.0604(5) Uani d . 1 . .
    H H14A -0.0717 0.4024 0.2164 0.072 Uiso calc R 1 . .
    C C4 0.5054(2) 1.2319(2) 1.0041(2) 0.0670(6) Uani d . 1 . .
    H H4B 0.5854 1.2052 1.0460 0.080 Uiso calc R 1 . .
    C C13 0.1044(2) 0.3469(2) 0.3078(2) 0.0627(5) Uani d . 1 . .
    H H13A 0.0826 0.2555 0.2466 0.075 Uiso calc R 1 . .
    C C20 0.2260(2) 1.0049(2) 0.0634(2) 0.0680(6) Uani d . 1 . .
    H H20A 0.2622 1.0593 0.0207 0.082 Uiso calc R 1 . .
    C C19 0.0693(3) 0.8157(3) 0.0559(2) 0.0825(7) Uani d . 1 . .
    H H19A -0.0042 0.7339 0.0076 0.099 Uiso calc R 1 . .
    C C22 0.3532(3) 1.5758(2) 1.2089(2) 0.0840(7) Uani d . 1 . .
    H H22A 0.3031 1.6493 1.2391 0.126 Uiso calc R 1 . .
    H H22B 0.4555 1.6163 1.2223 0.126 Uiso calc R 1 . .
    H H22C 0.3471 1.5151 1.2570 0.126 Uiso calc R 1 . .
    C C18 0.1180(2) 0.8531(2) 0.1897(2) 0.0695(6) Uani d . 1 . .
    H H18A 0.0762 0.7991 0.2302 0.083 Uiso calc R 1 . .
loop_
    _atom_site_aniso_label
    _atom_site_aniso_U_11
    _atom_site_aniso_U_22
    _atom_site_aniso_U_33
    _atom_site_aniso_U_12
    _atom_site_aniso_U_13
    _atom_site_aniso_U_23
    O2 0.0529(7) 0.0520(7) 0.0458(7) 0.0072(6) 0.0145(6) 0.0166(6)
    O3 0.0558(8) 0.0645(9) 0.0632(9) -0.0020(7) 0.0069(7) 0.0265(7)
    N1 0.0547(9) 0.0462(9) 0.0449(9) 0.0113(7) 0.0066(7) 0.0176(7)
    C7 0.0417(9) 0.0488(10) 0.0528(11) 0.0117(8) 0.0111(8) 0.0213(8)
    C6 0.0435(9) 0.0445(10) 0.0490(11) 0.0063(8) 0.0119(8) 0.0196(8)
    C17 0.0463(10) 0.0511(11) 0.0494(11) 0.0166(8) 0.0176(8) 0.0172(8)
    C1 0.0477(10) 0.0533(11) 0.0565(12) 0.0135(8) 0.0109(9) 0.0219(9)
    C16 0.0473(10) 0.0476(10) 0.0546(11) 0.0149(9) 0.0175(9) 0.0199(9)
    O1 0.0717(9) 0.0700(9) 0.0587(9) 0.0335(8) 0.0025(7) 0.0186(7)
    C8 0.0464(10) 0.0486(10) 0.0451(10) 0.0114(8) 0.0100(8) 0.0165(8)
    N2 0.0651(10) 0.0611(11) 0.0550(10) 0.0141(8) -0.0021(8) 0.0197(8)
    C10 0.0511(10) 0.0447(10) 0.0426(10) 0.0100(8) 0.0128(8) 0.0187(8)
    C21 0.0563(11) 0.0538(11) 0.0557(12) 0.0126(9) 0.0174(9) 0.0185(9)
    C9 0.0546(10) 0.0456(10) 0.0479(10) 0.0106(8) 0.0146(8) 0.0162(8)
    C15 0.0529(11) 0.0565(11) 0.0493(11) 0.0154(9) 0.0121(9) 0.0221(9)
    N3 0.0723(11) 0.0633(11) 0.0633(11) 0.0238(9) 0.0017(9) 0.0226(9)
    O4 0.0977(11) 0.0704(10) 0.0664(10) 0.0311(9) 0.0243(9) 0.0088(8)
    C11 0.0577(11) 0.0528(11) 0.0476(11) 0.0157(9) 0.0101(9) 0.0226(9)
    C5 0.0577(11) 0.0552(11) 0.0558(12) 0.0196(9) 0.0119(9) 0.0196(9)
    C2 0.0593(11) 0.0491(11) 0.0535(12) 0.0076(9) 0.0178(9) 0.0154(9)
    N4 0.0788(12) 0.0912(14) 0.0529(11) 0.0082(11) 0.0183(10) 0.0213(10)
    C3 0.0667(13) 0.0630(13) 0.0483(12) 0.0062(10) 0.0070(10) 0.0178(10)
    C12 0.0742(13) 0.0531(12) 0.0641(13) 0.0248(10) 0.0225(11) 0.0245(10)
    C14 0.0603(12) 0.0626(13) 0.0485(11) 0.0075(10) 0.0118(9) 0.0135(9)
    C4 0.0646(13) 0.0745(14) 0.0564(13) 0.0205(11) 0.0018(10) 0.0258(11)
    C13 0.0761(14) 0.0468(11) 0.0595(13) 0.0099(10) 0.0231(11) 0.0120(9)
    C20 0.0751(14) 0.0726(15) 0.0586(13) 0.0117(12) 0.0235(11) 0.0266(11)
    C19 0.0799(16) 0.0866(17) 0.0563(14) -0.0113(13) 0.0136(12) 0.0116(12)
    C22 0.1063(19) 0.0643(14) 0.0660(15) 0.0046(13) 0.0360(14) 0.0037(11)
    C18 0.0672(13) 0.0733(14) 0.0575(13) -0.0036(11) 0.0170(11) 0.0194(11)
_geom_special_details
;
All e.s.d.'s (except the e.s.d. in the dihedral angle between two l.s. planes)
are estimated using the full covariance matrix. The cell e.s.d.'s are taken
into account individually in the estimation of e.s.d.'s in distances, angles
and torsion angles; correlations between e.s.d.'s in cell parameters are only
used when they are defined by crystal symmetry. An approximate (isotropic)
treatment of cell e.s.d.'s is used for estimating e.s.d.'s involving l.s.
planes.
;
loop_
    _geom_bond_atom_site_label_1
    _geom_bond_atom_site_label_2
    _geom_bond_site_symmetry_2
    _geom_bond_distance
    _geom_bond_publ_flag
    O2 C16 . 1.349(2) ?
    O2 C8 . 1.434(2) ?
    O3 C16 . 1.204(2) ?
    N1 N2 . 1.359(2) ?
    N1 C10 . 1.362(2) ?
    N1 C9 . 1.445(2) ?
    C7 O1 . 1.212(2) ?
    C7 C6 . 1.488(2) ?
    C7 C8 . 1.531(2) ?
    C6 C1 . 1.384(2) ?
    C6 C5 . 1.395(2) ?
    C17 C18 . 1.382(3) ?
    C17 C21 . 1.385(3) ?
    C17 C16 . 1.487(2) ?
    C1 C2 . 1.378(3) ?
    C1 H1A . 0.9300 ?
    C8 C9 . 1.519(2) ?
    C8 H8A . 0.9800 ?
    N2 N3 . 1.304(2) ?
    C10 C11 . 1.387(2) ?
    C10 C15 . 1.392(2) ?
    C21 C20 . 1.375(3) ?
    C21 H21A . 0.9300 ?
    C9 H9A . 0.9700 ?
    C9 H9B . 0.9700 ?
    C15 C14 . 1.371(3) ?
    C15 H15A . 0.9300 ?
    N3 C11 . 1.375(2) ?
    O4 C2 . 1.363(2) ?
    O4 C22 . 1.428(2) ?
    C11 C12 . 1.396(3) ?
    C5 C4 . 1.375(3) ?
    C5 H5A . 0.9300 ?
    C2 C3 . 1.382(3) ?
    N4 C19 . 1.327(3) ?
    N4 C20 . 1.329(3) ?
    C3 C4 . 1.376(3) ?
    C3 H3B . 0.9300 ?
    C12 C13 . 1.361(3) ?
    C12 H12A . 0.9300 ?
    C14 C13 . 1.403(3) ?
    C14 H14A . 0.9300 ?
    C4 H4B . 0.9300 ?
    C13 H13A . 0.9300 ?
    C20 H20A . 0.9300 ?
    C19 C18 . 1.378(3) ?
    C19 H19A . 0.9300 ?
    C22 H22A . 0.9600 ?
    C22 H22B . 0.9600 ?
    C22 H22C . 0.9600 ?
    C18 H18A . 0.9300 ?
loop_
    _geom_angle_atom_site_label_1
    _geom_angle_atom_site_label_2
    _geom_angle_atom_site_label_3
    _geom_angle_site_symmetry_1
    _geom_angle_site_symmetry_3
    _geom_angle
    _geom_angle_publ_flag
    C16 O2 C8 . . 115.78(13) ?
    N2 N1 C10 . . 109.89(14) ?
    N2 N1 C9 . . 118.99(14) ?
    C10 N1 C9 . . 131.12(15) ?
    O1 C7 C6 . . 122.39(16) ?
    O1 C7 C8 . . 119.34(16) ?
    C6 C7 C8 . . 118.21(15) ?
    C1 C6 C5 . . 119.12(17) ?
    C1 C6 C7 . . 118.39(15) ?
    C5 C6 C7 . . 122.49(16) ?
    C18 C17 C21 . . 117.82(18) ?
    C18 C17 C16 . . 122.72(18) ?
    C21 C17 C16 . . 119.45(17) ?
    C2 C1 C6 . . 120.96(17) ?
    C2 C1 H1A . . 119.5 ?
    C6 C1 H1A . . 119.5 ?
    O3 C16 O2 . . 123.70(17) ?
    O3 C16 C17 . . 124.81(18) ?
    O2 C16 C17 . . 111.49(15) ?
    O2 C8 C9 . . 106.06(13) ?
    O2 C8 C7 . . 110.80(14) ?
    C9 C8 C7 . . 109.81(14) ?
    O2 C8 H8A . . 110.0 ?
    C9 C8 H8A . . 110.0 ?
    C7 C8 H8A . . 110.0 ?
    N3 N2 N1 . . 109.04(15) ?
    N1 C10 C11 . . 104.25(15) ?
    N1 C10 C15 . . 133.49(16) ?
    C11 C10 C15 . . 122.22(16) ?
    C20 C21 C17 . . 118.61(19) ?
    C20 C21 H21A . . 120.7 ?
    C17 C21 H21A . . 120.7 ?
    N1 C9 C8 . . 111.93(14) ?
    N1 C9 H9A . . 109.2 ?
    C8 C9 H9A . . 109.2 ?
    N1 C9 H9B . . 109.2 ?
    C8 C9 H9B . . 109.2 ?
    H9A C9 H9B . . 107.9 ?
    C14 C15 C10 . . 115.92(17) ?
    C14 C15 H15A . . 122.0 ?
    C10 C15 H15A . . 122.0 ?
    N2 N3 C11 . . 107.87(15) ?
    C2 O4 C22 . . 117.93(18) ?
    N3 C11 C10 . . 108.94(16) ?
    N3 C11 C12 . . 130.21(18) ?
    C10 C11 C12 . . 120.83(17) ?
    C4 C5 C6 . . 119.33(18) ?
    C4 C5 H5A . . 120.3 ?
    C6 C5 H5A . . 120.3 ?
    O4 C2 C1 . . 115.94(18) ?
    O4 C2 C3 . . 124.37(18) ?
    C1 C2 C3 . . 119.69(18) ?
    C19 N4 C20 . . 116.16(19) ?
    C4 C3 C2 . . 119.54(19) ?
    C4 C3 H3B . . 120.2 ?
    C2 C3 H3B . . 120.2 ?
    C13 C12 C11 . . 117.29(18) ?
    C13 C12 H12A . . 121.4 ?
    C11 C12 H12A . . 121.4 ?
    C15 C14 C13 . . 122.40(19) ?
    C15 C14 H14A . . 118.8 ?
    C13 C14 H14A . . 118.8 ?
    C5 C4 C3 . . 121.34(19) ?
    C5 C4 H4B . . 119.3 ?
    C3 C4 H4B . . 119.3 ?
    C12 C13 C14 . . 121.34(18) ?
    C12 C13 H13A . . 119.3 ?
    C14 C13 H13A . . 119.3 ?
    N4 C20 C21 . . 124.4(2) ?
    N4 C20 H20A . . 117.8 ?
    C21 C20 H20A . . 117.8 ?
    N4 C19 C18 . . 124.2(2) ?
    N4 C19 H19A . . 117.9 ?
    C18 C19 H19A . . 117.9 ?
    O4 C22 H22A . . 109.5 ?
    O4 C22 H22B . . 109.5 ?
    H22A C22 H22B . . 109.5 ?
    O4 C22 H22C . . 109.5 ?
    H22A C22 H22C . . 109.5 ?
    H22B C22 H22C . . 109.5 ?
    C19 C18 C17 . . 118.8(2) ?
    C19 C18 H18A . . 120.6 ?
    C17 C18 H18A . . 120.6 ?
loop_
    _geom_torsion_atom_site_label_1
    _geom_torsion_atom_site_label_2
    _geom_torsion_atom_site_label_3
    _geom_torsion_atom_site_label_4
    _geom_torsion_site_symmetry_1
    _geom_torsion_site_symmetry_2
    _geom_torsion_site_symmetry_3
    _geom_torsion_site_symmetry_4
    _geom_torsion
    _geom_torsion_publ_flag
    O1 C7 C6 C1 . . . . 10.4(3) ?
    C8 C7 C6 C1 . . . . -166.80(16) ?
    O1 C7 C6 C5 . . . . -168.84(18) ?
    C8 C7 C6 C5 . . . . 13.9(3) ?
    C5 C6 C1 C2 . . . . -0.9(3) ?
    C7 C6 C1 C2 . . . . 179.82(17) ?
    C8 O2 C16 O3 . . . . 2.3(2) ?
    C8 O2 C16 C17 . . . . -177.93(13) ?
    C18 C17 C16 O3 . . . . 170.73(19) ?
    C21 C17 C16 O3 . . . . -8.3(3) ?
    C18 C17 C16 O2 . . . . -9.0(2) ?
    C21 C17 C16 O2 . . . . 172.00(15) ?
    C16 O2 C8 C9 . . . . -172.79(13) ?
    C16 O2 C8 C7 . . . . 68.10(18) ?
    O1 C7 C8 O2 . . . . 18.0(2) ?
    C6 C7 C8 O2 . . . . -164.64(14) ?
    O1 C7 C8 C9 . . . . -98.8(2) ?
    C6 C7 C8 C9 . . . . 78.53(19) ?
    C10 N1 N2 N3 . . . . 0.3(2) ?
    C9 N1 N2 N3 . . . . -179.98(16) ?
    N2 N1 C10 C11 . . . . 0.1(2) ?
    C9 N1 C10 C11 . . . . -179.61(17) ?
    N2 N1 C10 C15 . . . . 177.64(19) ?
    C9 N1 C10 C15 . . . . -2.1(3) ?
    C18 C17 C21 C20 . . . . -0.1(3) ?
    C16 C17 C21 C20 . . . . 178.95(17) ?
    N2 N1 C9 C8 . . . . 79.2(2) ?
    C10 N1 C9 C8 . . . . -101.1(2) ?
    O2 C8 C9 N1 . . . . 74.36(17) ?
    C7 C8 C9 N1 . . . . -165.87(14) ?
    N1 C10 C15 C14 . . . . -177.61(19) ?
    C11 C10 C15 C14 . . . . -0.4(3) ?
    N1 N2 N3 C11 . . . . -0.5(2) ?
    N2 N3 C11 C10 . . . . 0.6(2) ?
    N2 N3 C11 C12 . . . . -177.9(2) ?
    N1 C10 C11 N3 . . . . -0.4(2) ?
    C15 C10 C11 N3 . . . . -178.31(17) ?
    N1 C10 C11 C12 . . . . 178.28(18) ?
    C15 C10 C11 C12 . . . . 0.4(3) ?
    C1 C6 C5 C4 . . . . -0.6(3) ?
    C7 C6 C5 C4 . . . . 178.69(18) ?
    C22 O4 C2 C1 . . . . -179.05(18) ?
    C22 O4 C2 C3 . . . . 1.4(3) ?
    C6 C1 C2 O4 . . . . -178.11(17) ?
    C6 C1 C2 C3 . . . . 1.5(3) ?
    O4 C2 C3 C4 . . . . 178.9(2) ?
    C1 C2 C3 C4 . . . . -0.6(3) ?
    N3 C11 C12 C13 . . . . 178.3(2) ?
    C10 C11 C12 C13 . . . . -0.1(3) ?
    C10 C15 C14 C13 . . . . 0.2(3) ?
    C6 C5 C4 C3 . . . . 1.5(3) ?
    C2 C3 C4 C5 . . . . -0.9(3) ?
    C11 C12 C13 C14 . . . . -0.1(3) ?
    C15 C14 C13 C12 . . . . 0.0(3) ?
    C19 N4 C20 C21 . . . . 1.4(3) ?
    C17 C21 C20 N4 . . . . -1.5(3) ?
    C20 N4 C19 C18 . . . . 0.2(4) ?
    N4 C19 C18 C17 . . . . -1.7(4) ?
    C21 C17 C18 C19 . . . . 1.6(3) ?
    C16 C17 C18 C19 . . . . -177.42(19) ?
loop_
    _geom_hbond_atom_site_label_D
    _geom_hbond_atom_site_label_H
    _geom_hbond_atom_site_label_A
    _geom_hbond_site_symmetry_D
    _geom_hbond_site_symmetry_H
    _geom_hbond_site_symmetry_A
    _geom_hbond_distance_DH
    _geom_hbond_distance_HA
    _geom_hbond_distance_DA
    _geom_hbond_angle_DHA
    _geom_hbond_publ_flag
    C3 H3B N3 . . 2_677 0.93 2.484 3.328(3) 150.92 yes
    C9 H9B O1 . . 2_576 0.97 2.558 3.471(2) 157.06 yes
    C15 H15A O1 . . 2_576 0.93 2.462 3.368(3) 164.41 yes
    C20 H20A Cg3 . . 1_554 0.93 2.852 3.767 167.99 yes
    C22 H22C Cg4 . . 1_566 0.96 2.871 3.530 126.65 yes
