# Supplementary material for: 2-(1H-Benzotriazol-1-yl)-1-(3-methoxy­benzo­yl)ethyl isonicotinate
Source: Acta Crystallogr Sect E Struct Rep Online. 2009 Jan 23;65(Pt 2):o357. doi: 10.1107/S1600536809001196 (PMC2968212; doi:10.1107/S1600536809001196)
Supplement: Supplementary file 2 [file e-65-0o357-Isup2.hkl]

# 
# h,k,l, Fc-squared, Fo-squared, sigma(Fo-squared) and status flag 
# 
data_I
_shelx_title ' r064m in P-1' 
_shelx_refln_list_code          4 
_shelx_F_calc_maximum      131.89 
_exptl_crystal_F_000       420.00 
_reflns_d_resolution_high  0.8086 
 
loop_ 
 _symmetry_equiv_pos_as_xyz 
 'x, y, z' 
 '-x, -y, -z' 
 
_cell_length_a     9.4839 
_cell_length_b    10.3611 
_cell_length_c    11.2762 
_cell_angle_alpha 109.342 
_cell_angle_beta  102.664 
_cell_angle_gamma  97.985 
 
_shelx_F_squared_multiplier     1.000 
 
loop_ 
 _refln_index_h 
 _refln_index_k 
 _refln_index_l 
 _refln_F_squared_calc 
 _refln_F_squared_meas 
 _refln_F_squared_sigma 
 _refln_observed_status 
   1   0   0        0.28       -0.19      0.19 o 
   2   0   0     7566.24     7194.54     50.34 o 
   3   0   0       19.20       13.26      1.42 o 
   4   0   0      330.01      346.82      5.10 o 
   5   0   0        0.99        2.07      1.03 o 
   6   0   0       24.49       25.84      1.01 o 
   7   0   0        0.13       -0.58      0.96 o 
   8   0   0       31.14       31.40      1.88 o 
   9   0   0        5.88        6.82      1.97 o 
  10   0   0        2.90        3.66      1.53 o 
 -10   1   0       16.38       24.47      3.00 o 
  -9   1   0        0.74       -0.02      0.74 o 
  -8   1   0       10.23       11.76      1.35 o 
  -7   1   0        1.06       -0.88      1.34 o 
  -6   1   0      837.20      895.38      8.82 o 
  -5   1   0      176.24      178.05      3.34 o 
  -4   1   0        0.76        0.19      0.28 o 
  -3   1   0     2228.28     2317.61     23.61 o 
  -2   1   0     4843.58     4843.82     33.60 o 
  -1   1   0        6.71       -0.45      0.45 o 
   0   1   0      520.21      494.68      5.32 o 
   1   1   0       14.99       14.01      0.75 o 
   2   1   0       43.43       35.22      0.91 o 
   3   1   0      955.01      977.04      6.21 o 
   4   1   0       24.71       22.16      0.82 o 
   5   1   0       35.53       37.47      1.53 o 
   6   1   0        0.82        1.09      0.52 o 
   7   1   0        5.34        6.29      1.07 o 
   8   1   0       30.70       34.52      1.95 o 
   9   1   0        3.20        2.45      1.43 o 
  10   1   0        4.90        5.67      1.72 o 
 -11   2   0        2.14        0.51      1.33 o 
 -10   2   0        0.20       -0.34      1.16 o 
  -9   2   0        0.31        0.73      1.12 o 
  -8   2   0      182.53      187.00      4.50 o 
  -7   2   0       48.15       48.55      2.03 o 
  -6   2   0       59.73       64.91      1.51 o 
  -5   2   0        0.05       -0.36      0.36 o 
  -4   2   0      674.71      709.46      5.06 o 
  -3   2   0     1014.63     1037.18      6.35 o 
  -2   2   0    11285.12    10851.66     73.12 o 
  -1   2   0       61.41       61.96      2.28 o 
   0   2   0     1055.18     1016.62      8.65 o 
   1   2   0       14.83       12.20      1.11 o 
   2   2   0       43.18       42.54      0.98 o 
   3   2   0      175.54      176.98      2.40 o 
   4   2   0      641.33      703.99      5.40 o 
   5   2   0      154.25      165.59      2.46 o 
   6   2   0      155.67      163.59      2.63 o 
   7   2   0        7.90        6.54      1.67 o 
   8   2   0       14.00       18.05      2.52 o 
   9   2   0        2.58        5.95      1.79 o 
  10   2   0        0.02       -0.39      0.97 o 
 -11   3   0        5.23        5.98      2.06 o 
 -10   3   0        6.87        7.00      2.06 o 
  -9   3   0        0.23        1.69      1.23 o 
  -8   3   0        2.39        2.79      1.33 o 
  -7   3   0      109.84      108.20      3.11 o 
  -6   3   0       25.86       23.51      1.04 o 
  -5   3   0      126.30      124.03      1.94 o 
  -4   3   0      435.71      391.39      3.40 o 
  -3   3   0        4.42        3.19      0.58 o 
  -2   3   0     3268.11     3453.86     22.51 o 
  -1   3   0      461.47      484.12      4.59 o 
   0   3   0        1.36        2.55      0.43 o 
   1   3   0       54.02       43.71      1.44 o 
   2   3   0        0.03       -0.07      0.32 o 
   3   3   0       42.25       43.86      1.17 o 
   4   3   0      209.74      220.33      3.01 o 
   5   3   0       60.21       59.06      2.08 o 
   6   3   0        4.37        5.93      1.52 o 
   7   3   0        2.91        6.73      1.70 o 
   8   3   0        8.71       11.95      2.27 o 
   9   3   0        3.45        3.97      1.67 o 
  10   3   0        0.76        1.55      1.21 o 
 -11   4   0        0.90        2.57      1.70 o 
 -10   4   0        9.23        9.39      2.22 o 
  -9   4   0        0.07       -0.37      1.12 o 
  -8   4   0       45.65       38.84      3.14 o 
  -7   4   0       38.12       33.61      2.83 o 
  -6   4   0       87.76       85.58      2.38 o 
  -5   4   0       12.78       13.80      1.11 o 
  -4   4   0     3273.29     3418.36     23.51 o 
  -3   4   0     1265.44     1312.36     10.81 o 
  -2   4   0     1377.69     1456.15     11.30 o 
  -1   4   0      115.04      118.73      2.88 o 
   0   4   0      418.70      441.04      5.90 o 
   1   4   0       53.45       57.16      1.48 o 
   2   4   0      303.39      325.75      6.34 o 
   3   4   0        0.82        0.92      1.01 o 
   4   4   0      209.75      218.14      4.02 o 
   5   4   0      146.56      133.51      3.28 o 
   6   4   0        3.57        2.95      1.33 o 
   7   4   0        0.02       -0.68      0.68 o 
   8   4   0       16.15       15.75      2.54 o 
   9   4   0        1.19        2.62      1.30 o 
 -11   5   0        0.25       -0.29      1.21 o 
 -10   5   0       33.69       33.15      3.78 o 
  -9   5   0       18.46       19.43      2.93 o 
  -8   5   0       44.31       43.64      3.44 o 
  -7   5   0        0.36        0.32      0.67 o 
  -6   5   0        4.01        3.46      0.81 o 
  -5   5   0      125.74      111.52      4.86 o 
  -4   5   0      130.35      118.16      5.26 o 
  -3   5   0      126.82      131.81      2.82 o 
  -2   5   0      147.96      154.40      2.90 o 
  -1   5   0      691.37      769.10      8.65 o 
   0   5   0      254.95      291.23      3.63 o 
   1   5   0      805.57      836.69     12.05 o 
   2   5   0       33.55       36.78      2.57 o 
   3   5   0        0.12       -0.19      0.63 o 
   4   5   0       52.28       51.70      2.38 o 
   5   5   0       46.04       41.64      2.17 o 
   6   5   0      137.54      135.14      5.66 o 
   7   5   0       24.37       24.39      2.97 o 
   8   5   0       48.25       57.12      4.12 o 
   9   5   0        7.19       10.62      2.32 o 
 -10   6   0        0.28        2.27      1.64 o 
  -9   6   0       17.01       21.34      3.07 o 
  -8   6   0       16.46       14.86      2.47 o 
  -7   6   0      398.28      389.13      6.14 o 
  -6   6   0      230.19      209.49      4.25 o 
  -5   6   0      551.09      527.66      6.86 o 
  -4   6   0      213.08      205.40      3.96 o 
  -3   6   0       56.30       46.39      1.84 o 
  -2   6   0       72.28       79.45      2.24 o 
  -1   6   0       83.64       83.68      2.16 o 
   0   6   0       21.88       22.32      1.14 o 
   1   6   0       11.19       14.50      2.04 o 
   2   6   0       62.08       60.48      3.63 o 
   3   6   0       28.97       31.19      1.95 o 
   4   6   0       33.33       33.46      2.41 o 
   5   6   0        6.72        6.31      1.31 o 
   6   6   0        0.12        0.14      1.24 o 
   7   6   0        0.97        2.30      1.58 o 
   8   6   0        0.12       -0.03      1.40 o 
 -10   7   0       33.36       26.09      3.44 o 
  -9   7   0        0.13       -0.44      0.80 o 
  -8   7   0       54.48       46.93      3.60 o 
  -7   7   0       72.88       68.92      2.71 o 
  -6   7   0      102.35       97.44      3.10 o 
  -5   7   0        5.30        4.83      1.03 o 
  -4   7   0        0.23       -0.26      0.63 o 
  -3   7   0      114.81       99.03      2.80 o 
  -2   7   0        7.98        8.01      1.21 o 
  -1   7   0      116.07      124.97      4.89 o 
   0   7   0       67.68       73.84      3.94 o 
   1   7   0        1.17        0.99      1.43 o 
   2   7   0       10.16       10.60      2.39 o 
   3   7   0        1.40        3.05      0.98 o 
   4   7   0        0.63        0.78      0.87 o 
   5   7   0       98.40      105.34      3.63 o 
   6   7   0       21.77       22.94      3.07 o 
   7   7   0       11.28       10.51      2.49 o 
 -10   8   0        0.75       -0.37      1.01 o 
  -9   8   0        0.53        0.82      1.07 o 
  -8   8   0       31.73       28.60      3.36 o 
  -7   8   0        5.52        4.74      1.43 o 
  -6   8   0       56.91       54.14      2.51 o 
  -5   8   0        8.60        5.84      1.15 o 
  -4   8   0        3.18        3.96      0.99 o 
  -3   8   0       97.44       97.17      2.92 o 
  -2   8   0       50.29       41.33      3.24 o 
  -1   8   0      106.44      108.28      4.99 o 
   0   8   0       69.19       82.12      4.57 o 
   1   8   0        3.82        1.57      1.44 o 
   2   8   0       43.48       38.97      2.24 o 
   3   8   0        4.50        4.69      1.20 o 
   4   8   0        2.68        1.26      1.08 o 
   5   8   0        0.17       -0.93      0.93 o 
   6   8   0        0.43        3.27      1.67 o 
  -9   9   0        4.93        5.81      1.76 o 
  -8   9   0        2.12        2.22      1.43 o 
  -7   9   0        6.67        7.00      1.31 o 
  -6   9   0        4.88        3.94      1.04 o 
  -5   9   0        3.44        4.05      1.02 o 
  -4   9   0       39.98       29.77      3.02 o 
  -3   9   0       69.10       70.43      4.28 o 
  -2   9   0       18.91       18.05      2.68 o 
  -1   9   0       14.46       13.17      2.49 o 
   0   9   0        9.32       11.88      2.45 o 
   1   9   0       21.67       20.14      3.03 o 
   2   9   0       55.30       52.94      2.63 o 
   3   9   0       20.11       21.44      2.06 o 
   4   9   0        0.03        0.55      1.03 o 
   5   9   0        1.21        1.07      1.41 o 
  -8  10   0        0.05        0.07      1.23 o 
  -7  10   0        4.26        7.81      1.36 o 
  -6  10   0        0.80        3.27      1.09 o 
  -5  10   0        0.24       -0.31      1.26 o 
  -4  10   0        1.00        3.75      1.82 o 
  -3  10   0        6.56        4.23      1.99 o 
  -2  10   0       31.04       28.53      3.44 o 
  -1  10   0        1.19       -1.09      1.31 o 
   0  10   0        0.11        1.98      1.50 o 
   1  10   0       14.75       17.40      3.03 o 
   2  10   0        4.42        4.91      2.13 o 
   3  10   0       28.43       26.54      2.33 o 
   4  10   0        2.19        3.67      2.18 o 
  -6  11   0       16.22       27.18      3.44 o 
  -5  11   0        0.44       -0.12      1.58 o 
  -4  11   0        0.41        0.82      1.67 o 
  -3  11   0        7.90        9.10      2.47 o 
  -2  11   0        1.50        4.28      2.03 o 
  -1  11   0        4.50        7.16      2.16 o 
   0  11   0        2.44        1.89      1.48 o 
   1  11   0        0.24        4.79      2.04 o 
   2  11   0       15.56       14.81      3.05 o 
  -3  12   0        5.88        9.42      2.68 o 
  -2  12   0       16.40       19.94      3.63 o 
   0 -12   1        8.14       14.89      2.95 o 
   1 -12   1       11.89       12.73      2.74 o 
   2 -12   1        0.00        2.28      2.11 o 
   3 -12   1        8.11        7.81      2.54 o 
   4 -12   1        0.02        0.90      1.87 o 
  -2 -11   1        2.22        2.90      1.89 o 
  -1 -11   1        2.48        1.70      1.64 o 
   0 -11   1        2.25        1.62      1.70 o 
   1 -11   1        3.36        3.85      2.03 o 
   2 -11   1        1.26        5.45      2.15 o 
   3 -11   1        3.88        5.61      2.20 o 
   4 -11   1        0.69       -1.23      1.40 o 
   5 -11   1        1.70        1.65      1.64 o 
   6 -11   1        2.29        3.31      1.72 o 
   7 -11   1        0.20        2.34      1.06 o 
  -4 -10   1        7.85       10.03      1.69 o 
  -3 -10   1        3.49        4.77      1.86 o 
  -2 -10   1       11.39       15.16      1.88 o 
  -1 -10   1       27.61       24.98      3.37 o 
   0 -10   1        0.00       -1.06      1.35 o 
   1 -10   1       12.14       16.63      2.98 o 
   2 -10   1        1.54        0.60      1.70 o 
   3 -10   1        0.28        1.58      1.55 o 
   4 -10   1       12.09       13.97      2.68 o 
   5 -10   1        5.76        7.11      2.04 o 
   6 -10   1        1.05        1.87      0.96 o 
   7 -10   1       10.03       11.81      1.57 o 
   8 -10   1        0.09        2.64      1.57 o 
  -5  -9   1        8.39        8.09      1.58 o 
  -4  -9   1       12.23       16.68      1.89 o 
  -3  -9   1        3.04        4.78      1.25 o 
  -2  -9   1       60.09       61.38      4.23 o 
  -1  -9   1        5.79        5.23      2.10 o 
   0  -9   1       69.83       62.46      4.11 o 
   1  -9   1       40.44       40.42      3.70 o 
   2  -9   1        7.42        8.67      2.16 o 
   3  -9   1      257.48      247.46      7.62 o 
   4  -9   1       23.31       18.46      1.68 o 
   5  -9   1       12.29       10.29      2.60 o 
   6  -9   1       19.25       19.59      2.22 o 
   7  -9   1       22.80       23.69      3.05 o 
   8  -9   1        0.00        1.72      1.24 o 
   9  -9   1        2.23        7.38      2.03 o 
  -7  -8   1        1.35        1.01      1.57 o 
  -6  -8   1        2.29        1.47      1.52 o 
  -5  -8   1        1.15        0.35      1.08 o 
  -4  -8   1       16.69       13.71      1.73 o 
  -3  -8   1        3.45        6.41      2.06 o 
  -2  -8   1        0.05       -0.34      1.41 o 
  -1  -8   1       40.78       47.82      3.78 o 
   0  -8   1       18.59       16.19      2.56 o 
   1  -8   1        7.90        6.25      1.91 o 
   2  -8   1        9.81        8.62      2.13 o 
   3  -8   1      151.72      140.76      3.47 o 
   4  -8   1        0.05       -0.72      0.72 o 
   5  -8   1        7.73        8.86      1.31 o 
   6  -8   1      248.31      243.04      7.11 o 
   7  -8   1        8.98        8.66      1.98 o 
   8  -8   1        2.66        3.25      1.53 o 
   9  -8   1        3.38        3.60      1.45 o 
  10  -8   1        2.49        4.84      1.74 o 
  -7  -7   1       45.70       34.27      3.72 o 
  -6  -7   1        0.00        1.36      1.28 o 
  -5  -7   1       83.97       86.96      3.32 o 
  -4  -7   1       32.95       37.44      3.43 o 
  -3  -7   1        8.26       11.08      2.27 o 
  -2  -7   1       45.30       46.56      3.60 o 
  -1  -7   1       13.33       12.05      2.18 o 
   0  -7   1      395.47      438.79      9.27 o 
   1  -7   1      245.62      234.01      6.65 o 
   2  -7   1        0.05        1.06      0.58 o 
   3  -7   1      164.16      166.18      3.59 o 
   4  -7   1       38.13       40.63      4.18 o 
   5  -7   1      279.22      267.90      4.91 o 
   6  -7   1      112.76      114.56      3.27 o 
   7  -7   1       56.64       56.20      3.77 o 
   8  -7   1        0.56        1.31      1.30 o 
   9  -7   1        2.69        6.08      1.67 o 
  10  -7   1        0.05        0.94      1.16 o 
  -8  -6   1        3.23        4.74      1.52 o 
  -7  -6   1        1.88        3.08      1.52 o 
  -6  -6   1       95.60       97.10      3.39 o 
  -5  -6   1       30.29       26.48      3.09 o 
  -4  -6   1       83.05       77.88      4.11 o 
  -3  -6   1        6.94        6.87      1.86 o 
  -2  -6   1        7.26        4.48      1.60 o 
  -1  -6   1       84.08       83.15      3.90 o 
   0  -6   1      267.79      256.25      4.21 o 
   1  -6   1        3.04        2.66      0.61 o 
   2  -6   1      118.51      113.76      2.86 o 
   3  -6   1      110.55      116.58      2.79 o 
   4  -6   1       13.34       10.32      1.15 o 
   5  -6   1        0.00       -0.51      0.51 o 
   6  -6   1      173.26      158.45      3.62 o 
   7  -6   1        1.17        1.67      1.18 o 
   8  -6   1       25.72       20.42      2.85 o 
   9  -6   1        6.56        7.58      2.10 o 
  10  -6   1        0.00       -0.15      1.33 o 
  -9  -5   1        8.82        9.66      2.01 o 
  -8  -5   1        0.62        2.54      1.04 o 
  -7  -5   1        9.73       14.72      2.32 o 
  -6  -5   1       15.69       14.55      1.57 o 
  -5  -5   1        7.20        8.88      1.84 o 
  -4  -5   1        0.03        1.23      1.24 o 
  -3  -5   1       79.10       75.37      3.41 o 
  -2  -5   1       16.39       16.43      1.93 o 
  -1  -5   1      573.89      594.07      9.63 o 
   0  -5   1      107.91      101.47      1.93 o 
   1  -5   1        2.68        2.80      0.62 o 
   2  -5   1       68.03       54.50      2.31 o 
   3  -5   1        4.72        9.57      0.96 o 
   4  -5   1       49.72       53.80      2.26 o 
   5  -5   1        5.00        9.12      1.03 o 
   6  -5   1        0.10        0.67      0.57 o 
   7  -5   1       94.47       93.00      4.53 o 
   8  -5   1        0.01       -0.20      1.09 o 
   9  -5   1       20.48       16.84      2.86 o 
  10  -5   1        4.49        8.33      2.23 o 
  11  -5   1        0.68       -1.04      1.04 o 
  -9  -4   1       17.84       21.06      2.88 o 
  -8  -4   1        2.88        4.43      1.40 o 
  -7  -4   1        5.20        4.64      1.53 o 
  -6  -4   1        8.51        9.82      1.28 o 
  -5  -4   1        0.72        0.92      1.06 o 
  -4  -4   1      127.21      124.52      4.07 o 
  -3  -4   1        8.82       11.23      1.53 o 
  -2  -4   1      105.16       98.36      3.39 o 
  -1  -4   1      109.83       93.75      3.14 o 
   0  -4   1     1361.01     1387.14     15.50 o 
   1  -4   1       46.31       44.00      1.34 o 
   2  -4   1      126.40      110.93      2.23 o 
   3  -4   1       34.86       42.33      1.50 o 
   4  -4   1      319.09      356.65      4.56 o 
   5  -4   1       10.39       13.80      1.04 o 
   6  -4   1       47.85       50.80      1.44 o 
   7  -4   1        6.30        6.63      1.67 o 
   8  -4   1       78.38       82.24      4.45 o 
   9  -4   1       24.26       21.81      2.97 o 
  10  -4   1        0.12       -0.87      0.87 o 
  11  -4   1        1.74        2.25      1.69 o 
 -10  -3   1       18.67       20.52      3.03 o 
  -9  -3   1       42.30       46.25      3.61 o 
  -8  -3   1        2.63        1.35      1.18 o 
  -7  -3   1        7.07        8.20      1.79 o 
  -6  -3   1        1.50        2.99      0.94 o 
  -5  -3   1       73.19       77.63      1.93 o 
  -4  -3   1       77.61       77.84      1.70 o 
  -3  -3   1       22.25       20.19      0.76 o 
  -2  -3   1       76.94       78.27      2.68 o 
  -1  -3   1      147.95      140.81      3.44 o 
   0  -3   1      146.74      144.70      2.33 o 
   1  -3   1      274.38      282.34      3.19 o 
   2  -3   1        0.63        0.93      0.41 o 
   3  -3   1        0.25       -0.13      0.34 o 
   4  -3   1      210.67      213.10      2.43 o 
   5  -3   1        7.76        5.66      0.57 o 
   6  -3   1      111.27      108.78      2.69 o 
   7  -3   1      155.66      162.12      3.60 o 
   8  -3   1       25.26       23.15      1.72 o 
   9  -3   1        0.21        0.48      1.19 o 
  10  -3   1       28.32       28.08      3.43 o 
  11  -3   1        5.05        4.12      1.87 o 
 -10  -2   1        2.95        2.51      1.23 o 
  -9  -2   1        0.47        0.09      1.12 o 
  -8  -2   1        0.11        0.09      0.85 o 
  -7  -2   1       10.45        6.70      1.48 o 
  -6  -2   1       39.31       39.18      1.34 o 
  -5  -2   1        2.86        1.55      0.53 o 
  -4  -2   1        0.61        1.39      0.44 o 
  -3  -2   1      180.95      175.53      4.63 o 
  -2  -2   1     1854.18     1861.01     25.30 o 
  -1  -2   1     7463.85     7392.52     71.78 o 
   0  -2   1     4795.89     4672.38     31.70 o 
   1  -2   1     7679.89     7271.77     58.40 o 
   2  -2   1        0.21       -0.14      0.39 o 
   3  -2   1        9.20        9.67      0.73 o 
   4  -2   1      474.21      498.41      3.95 o 
   5  -2   1      137.77      149.05      2.86 o 
   6  -2   1       73.87       75.70      2.32 o 
   7  -2   1        0.19        1.47      0.78 o 
   8  -2   1       83.13       83.56      7.34 o 
   9  -2   1       71.41       70.98      2.82 o 
  10  -2   1        1.29       -0.19      1.16 o 
  11  -2   1        1.79        1.87      1.53 o 
 -11  -1   1       13.05       14.54      2.59 o 
 -10  -1   1        0.64        1.23      1.18 o 
  -9  -1   1        1.27        3.20      1.31 o 
  -8  -1   1       20.72       21.33      1.64 o 
  -7  -1   1      384.44      395.44      9.59 o 
  -6  -1   1        0.04        0.16      0.39 o 
  -5  -1   1       10.50       10.75      0.89 o 
  -4  -1   1        5.49        6.12      0.60 o 
  -3  -1   1       25.81       27.87      1.32 o 
  -2  -1   1     2552.82     2741.32     17.56 o 
  -1  -1   1        9.10       -0.47      0.47 o 
   0  -1   1      129.54      134.70      1.44 o 
   1  -1   1     3201.47     2962.90     19.15 o 
   2  -1   1       12.54       11.84      0.44 o 
   3  -1   1      171.27      165.32      1.69 o 
   4  -1   1      134.50      130.52      2.53 o 
   5  -1   1       61.73       62.59      1.97 o 
   6  -1   1       26.95       24.28      1.67 o 
   7  -1   1       18.42       16.21      1.42 o 
   8  -1   1       10.24        9.63      1.30 o 
   9  -1   1       24.77       24.81      1.98 o 
  10  -1   1        0.33        0.87      1.09 o 
 -10   0   1        4.84        2.98      1.43 o 
  -9   0   1        4.85        4.69      1.06 o 
  -8   0   1       10.66       12.84      1.38 o 
  -7   0   1        2.89        3.82      0.84 o 
  -6   0   1        2.80        4.83      0.81 o 
  -5   0   1      530.88      545.02      5.94 o 
  -4   0   1      231.66      214.08      4.50 o 
  -3   0   1      237.16      234.88      4.23 o 
  -2   0   1     5017.02     5043.73     35.86 o 
  -1   0   1      682.82      693.02      5.67 o 
   0   0   1     1223.43     1195.26     10.77 o 
   1   0   1     1133.39     1101.13     20.40 o 
   2   0   1     1007.12      961.88      6.78 o 
   3   0   1        1.31        0.44      0.26 o 
   4   0   1      135.13      131.58      1.74 o 
   5   0   1     1800.47     1940.54     11.56 o 
   6   0   1       10.44       11.37      1.17 o 
   7   0   1       20.09       18.90      1.56 o 
   8   0   1        6.02        8.28      1.29 o 
   9   0   1        8.57        8.51      1.35 o 
  10   0   1        0.45       -0.05      1.07 o 
 -11   1   1        3.36        3.73      1.57 o 
 -10   1   1       18.92       19.84      2.73 o 
  -9   1   1        0.03        1.53      0.77 o 
  -8   1   1        7.60        8.00      1.14 o 
  -7   1   1       33.03       30.84      1.68 o 
  -6   1   1        5.68        6.80      1.30 o 
  -5   1   1        4.95        5.72      0.54 o 
  -4   1   1       10.23       10.47      0.59 o 
  -3   1   1     2249.74     2321.89     20.61 o 
  -2   1   1      101.52      102.59      1.69 o 
  -1   1   1     3174.55     3136.87     25.60 o 
   0   1   1       12.39       13.47      0.42 o 
   1   1   1      402.49      430.58      3.74 o 
   2   1   1     1788.62     1790.76      9.91 o 
   3   1   1      322.42      337.89      3.00 o 
   4   1   1        0.19        0.33      0.39 o 
   5   1   1       37.22       34.25      1.18 o 
   6   1   1       24.84       24.98      1.52 o 
   7   1   1        0.01       -0.59      0.61 o 
   8   1   1       27.64       26.14      2.85 o 
   9   1   1        5.45        6.73      1.87 o 
  10   1   1        3.75        5.69      1.81 o 
 -11   2   1        0.38        1.36      1.40 o 
 -10   2   1        9.46        6.73      1.91 o 
  -9   2   1       40.95       38.45      3.05 o 
  -8   2   1        4.19        3.31      0.90 o 
  -7   2   1        7.25        8.18      1.02 o 
  -6   2   1       42.41       48.32      1.34 o 
  -5   2   1      233.65      238.24      2.75 o 
  -4   2   1      296.35      280.76      2.72 o 
  -3   2   1     4784.78     4909.54     25.07 o 
  -2   2   1      646.37      662.46     10.39 o 
  -1   2   1     1513.00     1541.58     21.75 o 
   0   2   1      102.99      101.10      1.29 o 
   1   2   1       17.39       17.07      0.69 o 
   2   2   1        4.87        4.48      0.81 o 
   3   2   1      969.56     1027.81      6.83 o 
   4   2   1      191.28      202.59      2.58 o 
   5   2   1       45.26       50.93      1.45 o 
   6   2   1       14.32       14.40      1.28 o 
   7   2   1       70.98       65.15      3.78 o 
   8   2   1       24.37       26.26      3.00 o 
   9   2   1      132.62      155.61      6.60 o 
  10   2   1       13.78       12.64      2.51 o 
 -11   3   1       19.05       21.15      3.19 o 
 -10   3   1       34.14       33.73      3.46 o 
  -9   3   1       11.08       13.46      2.37 o 
  -8   3   1        4.36        1.53      1.14 o 
  -7   3   1        7.25        6.35      0.95 o 
  -6   3   1        1.47        1.76      0.73 o 
  -5   3   1      335.01      316.02      3.17 o 
  -4   3   1      204.44      193.53      4.63 o 
  -3   3   1      590.22      552.81      5.72 o 
  -2   3   1      179.87      167.53      2.69 o 
  -1   3   1      326.87      339.02      4.50 o 
   0   3   1      219.11      218.49      2.24 o 
   1   3   1      686.54      730.77      5.07 o 
   2   3   1       91.99       85.12      1.48 o 
   3   3   1        1.73        0.54      0.35 o 
   4   3   1       96.36      114.43      2.02 o 
   5   3   1       81.21       75.60      2.40 o 
   6   3   1        0.95        0.24      0.94 o 
   7   3   1      157.58      155.42      6.05 o 
   8   3   1       14.99       14.96      2.61 o 
   9   3   1        2.97        4.38      1.64 o 
 -11   4   1        1.47       -1.14      1.18 o 
 -10   4   1        0.08        1.53      1.24 o 
  -9   4   1       18.69       20.23      2.81 o 
  -8   4   1       32.41       26.82      2.88 o 
  -7   4   1       18.58       16.86      1.40 o 
  -6   4   1        4.34        5.54      1.64 o 
  -5   4   1      924.93      907.10      8.98 o 
  -4   4   1        0.67        1.81      0.66 o 
  -3   4   1     1243.74     1338.82     11.13 o 
  -2   4   1      250.61      270.72      2.51 o 
  -1   4   1      566.55      577.19      4.39 o 
   0   4   1      163.48      163.64      2.09 o 
   1   4   1      134.29      129.26      1.85 o 
   2   4   1       59.67       59.76      1.32 o 
   3   4   1       47.69       54.80      2.03 o 
   4   4   1      221.62      211.44      4.04 o 
   5   4   1       54.49       56.49      3.03 o 
   6   4   1        2.77        1.77      1.31 o 
   7   4   1        2.17        2.45      1.21 o 
   8   4   1       10.98       12.78      2.39 o 
   9   4   1        9.29       15.44      2.66 o 
 -11   5   1        7.25        5.64      2.15 o 
 -10   5   1       25.05       27.59      3.56 o 
  -9   5   1       80.17       80.38      4.79 o 
  -8   5   1       47.78       48.48      3.58 o 
  -7   5   1      662.53      650.38      8.10 o 
  -6   5   1      129.80      120.70      5.11 o 
  -5   5   1      561.08      580.44      7.13 o 
  -4   5   1       43.03       40.61      3.05 o 
  -3   5   1      617.95      673.17     10.95 o 
  -2   5   1     1005.66     1102.08      9.12 o 
  -1   5   1      220.58      232.83      2.73 o 
   0   5   1      191.69      202.70      4.04 o 
   1   5   1      973.16     1068.25      7.37 o 
   2   5   1        9.14        9.68      1.13 o 
   3   5   1       82.65       84.69      2.66 o 
   4   5   1       17.94       22.35      1.71 o 
   5   5   1        0.96        1.01      1.23 o 
   6   5   1       75.15       72.19      4.36 o 
   7   5   1       11.89       11.23      2.47 o 
   8   5   1        0.03        2.15      1.43 o 
 -11   6   1        1.20       -0.29      1.33 o 
 -10   6   1        2.60        2.97      1.57 o 
  -9   6   1       27.33       26.07      3.25 o 
  -8   6   1      147.81      150.75      6.32 o 
  -7   6   1      120.47      114.91      3.40 o 
  -6   6   1        7.08        7.61      1.19 o 
  -5   6   1       81.97       73.68      5.35 o 
  -4   6   1        7.61        7.72      1.10 o 
  -3   6   1       34.40       32.43      2.56 o 
  -2   6   1       28.25       33.32      1.10 o 
  -1   6   1       48.94       51.99      1.41 o 
   0   6   1      155.97      153.03      3.21 o 
   1   6   1       34.06       33.63      1.75 o 
   2   6   1        0.39        0.56      1.28 o 
   3   6   1        7.82        5.56      1.17 o 
   4   6   1       12.90       12.54      1.56 o 
   5   6   1      171.48      157.86      6.15 o 
   6   6   1        2.26        3.60      1.79 o 
   7   6   1        0.55        1.07      1.58 o 
 -10   7   1        2.32        1.62      1.28 o 
  -9   7   1       28.92       31.00      3.58 o 
  -8   7   1        0.01        0.75      0.80 o 
  -7   7   1      100.50       89.93      3.17 o 
  -6   7   1        2.05        1.50      0.80 o 
  -5   7   1      478.07      479.72      9.42 o 
  -4   7   1       28.25       28.03      1.80 o 
  -3   7   1      179.80      172.88      3.80 o 
  -2   7   1       71.83       75.24      2.44 o 
  -1   7   1        0.03       -0.46      1.14 o 
   0   7   1        0.04       -0.20      0.65 o 
   1   7   1       22.89       23.66      1.68 o 
   2   7   1        0.55        1.74      0.94 o 
   3   7   1       16.86       15.00      1.59 o 
   4   7   1       20.31       21.56      1.93 o 
   5   7   1        0.25        0.56      1.36 o 
   6   7   1        0.27       -0.92      1.41 o 
   7   7   1        0.02       -0.20      1.60 o 
 -10   8   1        0.06        0.03      1.19 o 
  -9   8   1        4.47        2.97      1.64 o 
  -8   8   1        0.20        0.30      0.81 o 
  -7   8   1        0.87        0.16      0.75 o 
  -6   8   1        2.20        2.13      0.97 o 
  -5   8   1       16.99       16.30      2.28 o 
  -4   8   1        2.22        0.55      1.24 o 
  -3   8   1        5.80        7.49      1.19 o 
  -2   8   1       38.72       35.31      3.25 o 
  -1   8   1       37.39       39.21      3.25 o 
   0   8   1        5.76        5.91      1.94 o 
   1   8   1        4.81        4.55      1.18 o 
   2   8   1       84.60       89.90      3.16 o 
   3   8   1       50.08       46.81      2.47 o 
   4   8   1        0.79        2.34      1.06 o 
   5   8   1        7.39        3.99      1.91 o 
   6   8   1        0.61       -1.33      1.33 o 
  -9   9   1       23.51       26.48      3.48 o 
  -8   9   1        8.69       12.21      1.60 o 
  -7   9   1       23.50       23.46      2.07 o 
  -6   9   1        3.59        1.60      0.87 o 
  -5   9   1       33.69       32.32      2.21 o 
  -4   9   1       13.44        9.07      2.13 o 
  -3   9   1       29.34       27.59      3.12 o 
  -2   9   1        0.03        0.66      1.28 o 
  -1   9   1       16.92       13.51      2.57 o 
   0   9   1        8.19        9.63      2.27 o 
   1   9   1        0.00       -0.70      1.30 o 
   2   9   1        0.09        1.48      0.95 o 
   3   9   1      100.75      104.74      3.80 o 
   4   9   1       12.49       14.01      1.88 o 
  -8  10   1       10.89       13.79      3.41 o 
  -7  10   1       15.74       17.18      3.11 o 
  -6  10   1        0.39        0.44      1.01 o 
  -5  10   1        2.66        2.13      1.50 o 
  -4  10   1        0.00       -0.37      1.31 o 
  -3  10   1        6.84        6.13      2.08 o 
  -2  10   1       10.42       13.94      2.62 o 
  -1  10   1        8.18        6.27      2.01 o 
   0  10   1        5.86        5.47      2.03 o 
   1  10   1       38.56       33.96      3.78 o 
   2  10   1       37.40       42.06      4.16 o 
   3  10   1        2.57        8.13      2.18 o 
  -6  11   1        2.33        3.12      1.69 o 
  -5  11   1        1.19        2.08      1.82 o 
  -4  11   1        1.76        3.37      1.84 o 
  -3  11   1        0.32       -0.22      1.53 o 
  -2  11   1        2.80        4.26      1.70 o 
  -1  11   1        2.73        8.83      2.16 o 
   0  11   1        1.31        5.39      1.89 o 
   1  11   1        4.06        6.85      2.13 o 
  -1 -12   2        1.98       -0.53      1.77 o 
   0 -12   2        0.85        4.23      1.96 o 
   1 -12   2        0.21        5.01      2.20 o 
   2 -12   2        0.16        1.50      1.93 o 
   3 -12   2        3.06        5.74      2.30 o 
   4 -12   2        0.00        1.06      1.76 o 
   5 -12   2       10.41       14.86      2.95 o 
  -3 -11   2        5.64        9.45      1.91 o 
  -2 -11   2        1.67       -0.65      1.55 o 
  -1 -11   2        0.40        3.58      1.77 o 
   0 -11   2        2.64        3.83      1.94 o 
   1 -11   2        4.36        5.88      2.44 o 
   2 -11   2        1.23        0.36      1.65 o 
   3 -11   2        5.60        6.66      2.15 o 
   4 -11   2        0.15        1.79      1.87 o 
   5 -11   2        3.73        3.08      1.72 o 
   6 -11   2        2.64        4.58      1.76 o 
   7 -11   2        0.25       -1.02      1.02 o 
  -5 -10   2        0.01        1.25      1.33 o 
  -4 -10   2        0.36        1.69      1.77 o 
  -3 -10   2       17.01       18.69      3.15 o 
  -2 -10   2        1.83        0.51      1.77 o 
  -1 -10   2       10.40       14.18      2.86 o 
   0 -10   2        7.50        9.59      2.40 o 
   1 -10   2       37.67       44.97      4.06 o 
   2 -10   2       17.01       21.00      3.08 o 
   3 -10   2        6.48        8.18      2.23 o 
   4 -10   2        7.93        7.46      2.15 o 
   5 -10   2       16.02       16.74      2.26 o 
   6 -10   2       14.43       15.41      1.75 o 
   7 -10   2        9.17        9.54      2.22 o 
   8 -10   2        4.62        7.69      2.08 o 
  -6  -9   2        0.79        0.39      2.07 o 
  -5  -9   2        0.00        1.27      3.69 o 
  -4  -9   2       37.73       43.80      4.07 o 
  -3  -9   2        0.15       -0.89      1.62 o 
  -2  -9   2       35.20       36.35      3.54 o 
  -1  -9   2      109.37       99.98      5.11 o 
   0  -9   2       35.41       34.65      3.53 o 
   1  -9   2       43.80       41.87      3.61 o 
   2  -9   2        2.31        1.87      1.65 o 
   3  -9   2       60.12       53.75      3.80 o 
   4  -9   2       84.99       84.26      6.76 o 
   5  -9   2      117.46      111.60      3.49 o 
   6  -9   2       13.40       10.91      1.50 o 
   7  -9   2        8.46        6.56      1.89 o 
   8  -9   2       15.87       15.10      2.74 o 
   9  -9   2        2.49        4.31      1.81 o 
  -7  -8   2       10.94        6.12      1.98 o 
  -6  -8   2       35.14       38.20      2.67 o 
  -5  -8   2       11.84       15.24      2.78 o 
  -4  -8   2       31.34       32.33      3.48 o 
  -3  -8   2        1.98       -1.35      1.35 o 
  -2  -8   2        1.06        3.70      1.86 o 
  -1  -8   2       39.65       35.21      3.37 o 
   0  -8   2       11.82       10.84      2.35 o 
   1  -8   2        0.05       -1.02      1.30 o 
   2  -8   2       11.65       10.90      1.22 o 
   3  -8   2       48.17       47.22      2.14 o 
   4  -8   2        1.81        0.83      0.98 o 
   5  -8   2      100.01      100.30      3.30 o 
   6  -8   2        2.18        1.91      0.81 o 
   7  -8   2        7.50        9.63      2.15 o 
   8  -8   2        4.55        5.79      1.72 o 
   9  -8   2        8.32        9.76      2.18 o 
  -8  -7   2       16.31       18.32      2.98 o 
  -7  -7   2       14.90       17.14      2.81 o 
  -6  -7   2       18.85       17.67      2.68 o 
  -5  -7   2        0.00        0.84      1.48 o 
  -4  -7   2        7.61        7.62      2.11 o 
  -3  -7   2       37.07       36.61      3.15 o 
  -2  -7   2       56.38       51.81      3.63 o 
  -1  -7   2      202.32      218.49      6.56 o 
   0  -7   2       22.77       27.59      2.71 o 
   1  -7   2      186.23      194.93      3.51 o 
   2  -7   2        0.43        0.41      0.62 o 
   3  -7   2        4.85        5.07      0.96 o 
   4  -7   2      117.27      103.79      2.92 o 
   5  -7   2      173.79      169.16      6.15 o 
   6  -7   2       22.54       22.87      1.63 o 
   7  -7   2        1.49        3.08      1.52 o 
   8  -7   2       13.72       14.84      2.69 o 
   9  -7   2        0.21        1.18      0.92 o 
  10  -7   2        0.00        1.48      1.57 o 
  -9  -6   2        7.80       10.00      2.13 o 
  -8  -6   2        5.06        8.93      1.86 o 
  -7  -6   2       24.57       29.09      3.17 o 
  -6  -6   2       10.95       11.96      2.16 o 
  -5  -6   2        3.06        1.06      1.45 o 
  -4  -6   2        1.46        2.16      1.41 o 
  -3  -6   2       85.77       83.26      4.00 o 
  -2  -6   2      118.10      130.84      4.65 o 
  -1  -6   2        5.40        4.94      1.48 o 
   0  -6   2       25.25       28.41      1.18 o 
   1  -6   2       25.75       21.96      1.49 o 
   2  -6   2      168.60      175.80      4.81 o 
   3  -6   2       22.87       23.15      1.41 o 
   4  -6   2       39.89       36.15      1.73 o 
   5  -6   2       20.39       19.17      1.42 o 
   6  -6   2       36.68       30.40      2.86 o 
   7  -6   2        3.34        2.59      1.33 o 
   8  -6   2      105.25      106.54      5.30 o 
   9  -6   2        3.51        3.68      1.81 o 
  10  -6   2        0.37        0.31      1.47 o 
  -9  -5   2        0.61        2.93      1.07 o 
  -8  -5   2        2.48        5.64      1.57 o 
  -7  -5   2       38.14       37.95      2.10 o 
  -6  -5   2        1.53        1.84      1.33 o 
  -5  -5   2        1.89        1.76      1.35 o 
  -4  -5   2       64.03       61.52      3.29 o 
  -3  -5   2       37.73       36.16      2.57 o 
  -2  -5   2        0.03       -0.55      0.90 o 
  -1  -5   2      161.93      163.78      2.36 o 
   0  -5   2        5.16        4.42      0.56 o 
   1  -5   2       31.96       35.43      1.36 o 
   2  -5   2       77.51       84.77      2.12 o 
   3  -5   2      148.89      138.85      2.85 o 
   4  -5   2       43.05       32.09      1.49 o 
   5  -5   2       11.33       11.10      1.03 o 
   6  -5   2        1.90        0.89      1.02 o 
   7  -5   2       10.36        7.40      1.86 o 
   8  -5   2       41.71       41.84      3.51 o 
   9  -5   2       25.15       22.58      3.14 o 
  10  -5   2       11.71       11.21      2.64 o 
 -10  -4   2        6.33       11.09      2.23 o 
  -9  -4   2        9.19       14.31      2.37 o 
  -8  -4   2        2.79        4.70      1.47 o 
  -7  -4   2       95.94       99.12      3.12 o 
  -6  -4   2        5.07        7.24      1.64 o 
  -5  -4   2        0.11       -0.55      0.90 o 
  -4  -4   2      200.65      208.38      5.33 o 
  -3  -4   2      165.75      167.30      4.57 o 
  -2  -4   2       19.08       16.14      1.60 o 
  -1  -4   2       80.25       75.29      1.78 o 
   0  -4   2        0.39        1.17      0.40 o 
   1  -4   2      547.07      589.17      5.66 o 
   2  -4   2       34.60       33.41      3.13 o 
   3  -4   2      114.38      110.99      2.31 o 
   4  -4   2      588.87      626.37      6.32 o 
   5  -4   2      100.45       91.51      2.14 o 
   6  -4   2       60.92       62.25      2.23 o 
   7  -4   2        0.01        1.03      0.81 o 
   8  -4   2       11.63       10.65      2.22 o 
   9  -4   2       28.44       23.23      3.10 o 
  10  -4   2        1.71        0.03      1.35 o 
 -10  -3   2        0.84        0.34      0.97 o 
  -9  -3   2       49.25       49.05      3.49 o 
  -8  -3   2       12.04        9.95      1.93 o 
  -7  -3   2        1.52        0.35      0.70 o 
  -6  -3   2       36.75       37.71      2.40 o 
  -5  -3   2       50.51       53.40      1.63 o 
  -4  -3   2      112.47      108.59      2.06 o 
  -3  -3   2        9.59        9.09      0.70 o 
  -2  -3   2      748.96      749.55      6.04 o 
  -1  -3   2      284.14      284.13      2.99 o 
   0  -3   2       35.76       32.79      1.06 o 
   1  -3   2     1001.33      984.64      7.70 o 
   2  -3   2        4.91        2.80      0.54 o 
   3  -3   2        0.08        0.44      0.43 o 
   4  -3   2      424.28      439.22      3.90 o 
   5  -3   2       11.15       13.44      0.71 o 
   6  -3   2       17.67       17.33      1.38 o 
   7  -3   2       39.61       36.45      3.25 o 
   8  -3   2        5.79        3.30      0.95 o 
   9  -3   2        6.04        8.01      2.03 o 
  10  -3   2        5.94        4.00      1.84 o 
 -10  -2   2        3.20        3.68      1.41 o 
  -9  -2   2       11.12       13.67      2.23 o 
  -8  -2   2        3.34        2.22      1.12 o 
  -7  -2   2       13.28       12.17      1.39 o 
  -6  -2   2      236.81      248.84      3.89 o 
  -5  -2   2       24.80       24.29      1.18 o 
  -4  -2   2      411.79      407.72      5.38 o 
  -3  -2   2      128.09      123.00      2.00 o 
  -2  -2   2    13000.65    12853.36    119.44 o 
  -1  -2   2      687.16      680.14      5.41 o 
   0  -2   2      496.57      560.42      4.71 o 
   1  -2   2      235.49      226.85      2.59 o 
   2  -2   2     1325.48     1321.47      9.48 o 
   3  -2   2     1221.07     1262.15     15.59 o 
   4  -2   2      555.51      609.68      4.47 o 
   5  -2   2       66.91       69.85      2.19 o 
   6  -2   2       13.90       16.88      1.39 o 
   7  -2   2        1.18       -0.11      0.72 o 
   8  -2   2      103.14      110.05      3.37 o 
   9  -2   2        3.38        3.90      1.10 o 
  10  -2   2        0.15        0.87      1.31 o 
 -11  -1   2        3.65        3.49      1.48 o 
 -10  -1   2        3.90        4.86      1.52 o 
  -9  -1   2        3.52        1.36      1.09 o 
  -8  -1   2       25.92       26.20      3.69 o 
  -7  -1   2        1.71        0.96      0.52 o 
  -6  -1   2       13.90       16.89      1.69 o 
  -5  -1   2      550.68      578.19      8.69 o 
  -4  -1   2        7.85        6.90      0.94 o 
  -3  -1   2     1096.91     1162.68     12.49 o 
  -2  -1   2    17396.23    17041.34    162.66 o 
  -1  -1   2     1885.13     1893.69     17.83 o 
   0  -1   2     2425.96     2459.88     22.73 o 
   1  -1   2        0.11        0.46      0.33 o 
   2  -1   2      852.60      809.48      7.08 o 
   3  -1   2        0.12       -0.19      0.43 o 
   4  -1   2       34.00       35.51      2.07 o 
   5  -1   2        4.80        4.47      0.84 o 
   6  -1   2        3.27        2.42      0.83 o 
   7  -1   2       14.83       15.10      1.49 o 
   8  -1   2        3.06        3.18      0.98 o 
   9  -1   2       15.74       16.29      1.97 o 
  10  -1   2        5.32        7.93      1.42 o 
 -10   0   2       15.96       21.71      2.69 o 
  -9   0   2        0.57        1.49      0.79 o 
  -8   0   2       13.23       17.00      1.44 o 
  -7   0   2       13.08       14.90      1.37 o 
  -6   0   2       16.55       14.59      1.69 o 
  -5   0   2       54.45       49.06      2.39 o 
  -4   0   2       39.73       33.38      1.82 o 
  -3   0   2     1484.02     1500.40     10.96 o 
  -1   0   2      937.15      939.70     11.47 o 
   0   0   2     2491.98     2450.78     15.75 o 
   1   0   2     3085.05     3094.96     16.04 o 
   2   0   2      290.59      299.00      2.49 o 
   3   0   2      334.60      346.33      2.87 o 
   4   0   2       79.46       81.49      2.30 o 
   5   0   2      253.78      255.20      4.26 o 
   6   0   2       43.97       43.64      1.96 o 
   7   0   2        0.66        1.12      0.74 o 
   8   0   2       16.08       16.56      1.68 o 
   9   0   2       65.22       68.06      4.19 o 
  10   0   2        4.87        2.91      1.48 o 
 -11   1   2        0.44        1.55      1.35 o 
 -10   1   2       27.42       24.45      2.91 o 
  -9   1   2       69.05       71.64      4.00 o 
  -8   1   2        7.83        6.43      1.03 o 
  -7   1   2       69.06       78.35      2.37 o 
  -6   1   2        0.07        0.46      0.46 o 
  -5   1   2      106.16      113.98      4.80 o 
  -4   1   2      529.44      568.60     13.22 o 
  -3   1   2      188.73      181.96      3.22 o 
  -2   1   2      856.86      851.35      6.93 o 
  -1   1   2       25.75       15.08      0.76 o 
   0   1   2     2900.69     2952.05     18.54 o 
   1   1   2        0.84        2.74      0.39 o 
   2   1   2       32.50       28.00      0.86 o 
   3   1   2      231.00      235.03      2.52 o 
   4   1   2      106.16      110.25      1.79 o 
   5   1   2       32.84       29.41      2.06 o 
   6   1   2       30.58       30.91      1.76 o 
   7   1   2        1.58        2.31      0.88 o 
   8   1   2       17.98       16.48      2.62 o 
   9   1   2        2.26        1.30      1.38 o 
  10   1   2       21.49       21.86      3.20 o 
 -11   2   2        0.12        1.02      1.21 o 
 -10   2   2       20.98       23.14      2.95 o 
  -9   2   2        4.01        4.24      1.60 o 
  -8   2   2        1.27       -0.29      0.97 o 
  -7   2   2        3.85        4.03      0.60 o 
  -6   2   2      176.72      167.54      2.47 o 
  -5   2   2       29.85       26.03      1.25 o 
  -4   2   2      121.66      129.71      2.60 o 
  -3   2   2        0.05        0.07      0.35 o 
  -2   2   2        0.00        0.33      0.66 o 
  -1   2   2      216.33      198.62      2.03 o 
   0   2   2        5.42        5.93      0.48 o 
   1   2   2       56.27       51.92      1.20 o 
   2   2   2       85.23       87.67      1.57 o 
   3   2   2        9.38       12.24      0.90 o 
   4   2   2        6.38        7.68      0.70 o 
   5   2   2       17.17       18.21      1.36 o 
   6   2   2       23.46       25.19      2.68 o 
   7   2   2      128.20      133.20      5.59 o 
   8   2   2      203.28      220.35      7.65 o 
   9   2   2        0.14       -0.55      1.14 o 
 -11   3   2        3.06        0.95      1.33 o 
 -10   3   2       16.75       10.72      2.18 o 
  -9   3   2        0.43       -0.60      1.09 o 
  -8   3   2       69.56       70.47      2.50 o 
  -7   3   2       25.39       24.66      2.61 o 
  -6   3   2      382.74      411.13      5.90 o 
  -5   3   2      216.69      236.55      2.55 o 
  -4   3   2      291.19      311.95      4.43 o 
  -3   3   2      325.92      350.57      4.99 o 
  -2   3   2     2445.09     2525.70     17.01 o 
  -1   3   2     1039.51     1061.94      7.60 o 
   0   3   2       89.68       89.67      1.53 o 
   1   3   2       88.75       71.38      1.44 o 
   2   3   2     1886.29     2079.18     14.42 o 
   3   3   2      223.85      209.17      2.75 o 
   4   3   2       28.08       29.24      1.21 o 
   5   3   2        2.31        6.49      1.65 o 
   6   3   2        4.08        5.03      1.60 o 
   7   3   2        0.90       -0.43      1.14 o 
   8   3   2       10.55       16.21      2.66 o 
   9   3   2        1.08        2.04      1.45 o 
 -11   4   2        0.07        1.23      1.31 o 
 -10   4   2        6.06        5.03      1.77 o 
  -9   4   2       40.31       35.65      3.46 o 
  -8   4   2       36.01       32.74      1.94 o 
  -7   4   2        4.10        4.55      0.96 o 
  -6   4   2        5.02        6.93      1.03 o 
  -5   4   2       23.42       17.09      1.33 o 
  -4   4   2      466.80      506.75      6.19 o 
  -3   4   2      140.60      161.44      3.14 o 
  -2   4   2      486.38      519.83      4.85 o 
  -1   4   2      238.70      267.75      2.90 o 
   0   4   2        3.85        4.50      0.58 o 
   1   4   2       25.94       18.39      0.90 o 
   2   4   2        0.70        1.01      0.50 o 
   3   4   2        0.02        0.30      0.66 o 
   4   4   2       85.63       80.63      2.62 o 
   5   4   2      196.29      190.34      6.41 o 
   6   4   2       20.09       23.26      2.97 o 
   7   4   2        3.02        3.46      1.43 o 
   8   4   2        6.32        6.68      1.86 o 
 -11   5   2        3.03        5.96      1.98 o 
 -10   5   2       42.37       49.08      4.36 o 
  -9   5   2        2.26        2.78      1.53 o 
  -8   5   2        7.00       10.91      1.37 o 
  -7   5   2      117.46      124.06      9.01 o 
  -6   5   2      151.51      144.96      3.58 o 
  -5   5   2      123.08      115.55      3.04 o 
  -4   5   2        1.19        2.39      0.70 o 
  -3   5   2      123.42      121.17      4.76 o 
  -2   5   2        3.43        3.50      0.50 o 
  -1   5   2      138.05      155.32      2.33 o 
   0   5   2       28.43       31.09      1.12 o 
   1   5   2       14.17       15.05      0.92 o 
   2   5   2       17.98       17.40      1.44 o 
   3   5   2       82.27       84.80      2.77 o 
   4   5   2        0.07       -0.51      0.80 o 
   5   5   2        9.81        9.15      2.13 o 
   6   5   2       12.84       18.71      2.83 o 
   7   5   2        0.50       -1.16      1.16 o 
   8   5   2        0.24       -1.19      1.19 o 
 -10   6   2        0.43        1.26      1.31 o 
  -9   6   2       19.62       19.90      2.85 o 
  -8   6   2        0.87        3.51      0.96 o 
  -7   6   2        1.67        0.83      0.77 o 
  -6   6   2        1.75        1.86      0.84 o 
  -5   6   2        4.45        4.40      0.99 o 
  -4   6   2       16.19       17.41      1.46 o 
  -3   6   2       87.54       83.79      4.10 o 
  -2   6   2      142.27      146.53      3.30 o 
  -1   6   2        2.64        2.91      0.56 o 
   0   6   2       24.92       26.78      1.62 o 
   1   6   2        2.46        2.95      0.87 o 
   2   6   2       91.40       90.27      2.90 o 
   3   6   2      176.45      157.42      3.95 o 
   4   6   2       37.51       40.57      2.27 o 
   5   6   2       70.25       67.48      4.41 o 
   6   6   2        7.89        9.53      2.33 o 
   7   6   2        1.04        5.13      2.16 o 
 -10   7   2        4.95        4.19      1.64 o 
  -9   7   2        0.01        2.16      1.19 o 
  -8   7   2       64.41       63.37      2.78 o 
  -7   7   2       16.96       18.68      1.76 o 
  -6   7   2        5.95        5.51      1.16 o 
  -5   7   2      347.81      342.41      6.78 o 
  -4   7   2       65.52       63.91      2.55 o 
  -3   7   2        5.42        5.82      1.10 o 
  -2   7   2      239.43      239.36      4.50 o 
  -1   7   2       37.27       29.81      2.90 o 
   0   7   2      104.45      101.69      2.99 o 
   1   7   2        4.62        7.52      1.22 o 
   2   7   2       66.73       69.22      5.21 o 
   3   7   2       52.89       53.62      3.56 o 
   4   7   2       33.22       28.48      3.17 o 
   5   7   2        3.38        1.36      1.57 o 
   6   7   2       10.65        9.73      2.49 o 
  -9   8   2        6.84       11.18      2.25 o 
  -8   8   2       14.81       15.32      1.77 o 
  -7   8   2        0.08       -0.54      0.54 o 
  -6   8   2       20.59       17.95      1.78 o 
  -5   8   2        8.04        5.82      1.20 o 
  -4   8   2       28.13       24.39      1.87 o 
  -3   8   2        0.95        1.45      1.38 o 
  -2   8   2        9.27        8.20      2.01 o 
  -1   8   2       19.50       16.21      2.62 o 
   0   8   2      182.03      163.24      6.25 o 
   1   8   2      290.13      295.92      5.62 o 
   2   8   2       12.13       12.36      1.62 o 
   3   8   2       60.40       67.50      3.03 o 
   4   8   2        3.47        5.62      1.86 o 
   5   8   2        0.87        1.04      1.64 o 
  -9   9   2       13.88       20.13      3.12 o 
  -8   9   2       23.86       27.47      2.33 o 
  -7   9   2       12.75       16.58      2.58 o 
  -6   9   2        0.63        1.44      1.29 o 
  -5   9   2        3.21        2.70      1.04 o 
  -4   9   2       47.27       46.42      3.82 o 
  -3   9   2       18.67       13.68      2.49 o 
  -2   9   2       14.36       16.55      2.61 o 
  -1   9   2       15.02       19.04      2.79 o 
   0   9   2        1.13        0.48      1.47 o 
   1   9   2        2.49        1.24      1.43 o 
   2   9   2        1.52       -0.20      1.43 o 
   3   9   2        1.91        0.73      1.00 o 
   4   9   2        5.59        7.02      2.06 o 
  -7  10   2       17.32       22.45      2.18 o 
  -6  10   2        8.71        8.47      2.33 o 
  -5  10   2        3.21        6.44      2.03 o 
  -4  10   2       22.66       27.35      3.49 o 
  -3  10   2        1.93        3.77      1.82 o 
  -2  10   2        6.98        6.24      1.94 o 
  -1  10   2        9.05        8.93      2.15 o 
   0  10   2       20.68       21.63      3.25 o 
   1  10   2        0.37       -0.31      1.40 o 
   2  10   2        5.44        6.92      1.93 o 
  -5  11   2        4.28        7.60      2.42 o 
  -4  11   2        0.06       -1.31      1.31 o 
  -3  11   2        0.02        4.82      1.67 o 
  -2  11   2        6.74       13.33      2.68 o 
  -1  11   2        0.34        0.89      1.26 o 
  -1 -12   3        0.09        2.08      1.86 o 
   0 -12   3       16.32       21.61      3.58 o 
   1 -12   3       10.60       14.42      3.08 o 
   2 -12   3       13.59       16.26      3.19 o 
   3 -12   3        3.24        5.08      2.15 o 
   4 -12   3        2.00        2.04      1.82 o 
   5 -12   3        8.04       10.04      2.51 o 
  -3 -11   3       23.98       30.59      4.00 o 
  -2 -11   3       17.13       25.07      3.61 o 
  -1 -11   3        7.18        9.27      2.57 o 
   0 -11   3       60.61       55.28      4.48 o 
   1 -11   3        0.21       -1.60      1.60 o 
   2 -11   3        4.94        8.23      2.39 o 
   3 -11   3        0.54        0.66      1.72 o 
   4 -11   3        0.31       -0.14      1.48 o 
   5 -11   3        5.20        7.69      2.11 o 
   7 -11   3        6.46       10.91      2.23 o 
  -5 -10   3        0.43       -0.02      1.76 o 
  -4 -10   3        1.81        4.74      2.20 o 
  -3 -10   3       10.46        9.37      2.51 o 
  -2 -10   3        1.96        3.87      1.86 o 
  -1 -10   3       38.41       42.48      4.02 o 
   0 -10   3       26.07       32.58      3.61 o 
   1 -10   3      119.55      110.34      5.64 o 
   2 -10   3      101.72       99.11      5.25 o 
   3 -10   3        0.37       -0.49      1.55 o 
   4 -10   3        0.28        0.99      1.52 o 
   5 -10   3        1.33        1.00      1.06 o 
   6 -10   3        0.00        0.43      1.11 o 
   7 -10   3        0.23        0.17      1.16 o 
   8 -10   3       10.32       17.47      2.95 o 
  -6  -9   3        2.62        5.61      2.23 o 
  -5  -9   3        0.44        1.07      1.62 o 
  -4  -9   3       21.41       28.66      3.46 o 
  -3  -9   3       27.16       25.43      3.29 o 
  -2  -9   3       68.26       72.95      4.70 o 
  -1  -9   3       16.17       19.07      2.85 o 
   0  -9   3      191.86      186.47      6.65 o 
   1  -9   3      206.01      210.84      7.07 o 
   2  -9   3        4.07       -1.40      1.40 o 
   3  -9   3      294.82      305.82      5.51 o 
   4  -9   3      396.70      408.98      6.60 o 
   5  -9   3       14.13       14.78      1.70 o 
   6  -9   3       13.49       13.07      2.40 o 
   7  -9   3        0.42        3.66      1.55 o 
   8  -9   3        0.02        3.48      1.62 o 
   9  -9   3        0.07       -0.32      1.16 o 
  -7  -8   3       26.09       23.34      2.25 o 
  -6  -8   3       12.58       13.14      2.69 o 
  -5  -8   3        0.07        0.99      1.53 o 
  -4  -8   3       51.77       51.99      3.92 o 
  -3  -8   3        0.13       -1.23      1.23 o 
  -2  -8   3      659.96      669.48     12.90 o 
  -1  -8   3        0.20        0.46      1.52 o 
   0  -8   3      213.27      211.35      6.65 o 
   1  -8   3       61.65       68.05      4.04 o 
   2  -8   3      235.70      237.24      4.39 o 
   3  -8   3       70.32       73.63      6.08 o 
   4  -8   3       16.16       16.85      1.56 o 
   5  -8   3       45.47       43.54      2.88 o 
   6  -8   3        1.49        1.40      1.28 o 
   7  -8   3       32.87       32.34      3.41 o 
   8  -8   3        0.87        1.70      1.19 o 
   9  -8   3        1.20       -0.73      1.07 o 
  -8  -7   3        0.07        4.45      1.28 o 
  -7  -7   3       11.89       13.29      2.45 o 
  -6  -7   3        4.03        4.33      1.74 o 
  -5  -7   3        0.11        1.07      1.40 o 
  -4  -7   3      263.64      248.89      7.33 o 
  -3  -7   3        3.93        6.68      1.89 o 
  -2  -7   3       84.87       72.97      3.95 o 
  -1  -7   3       86.76       88.62      4.23 o 
   0  -7   3        5.69        6.49      1.86 o 
   1  -7   3      275.74      265.36      4.18 o 
   2  -7   3       66.16       65.49      2.21 o 
   3  -7   3      146.59      140.89      3.29 o 
   4  -7   3        0.11       -0.42      0.71 o 
   5  -7   3        7.09        9.47      1.45 o 
   6  -7   3       17.51       16.85      2.52 o 
   7  -7   3        3.15        3.53      1.58 o 
   8  -7   3       10.65       12.80      2.33 o 
   9  -7   3        3.62        6.60      1.74 o 
  10  -7   3        2.24        2.62      1.98 o 
  -9  -6   3        0.00        0.80      0.87 o 
  -8  -6   3        7.54        8.28      1.69 o 
  -7  -6   3        0.01        0.24      1.23 o 
  -6  -6   3       29.80       27.25      2.74 o 
  -5  -6   3       46.51       41.19      3.15 o 
  -4  -6   3      261.80      253.41      6.83 o 
  -3  -6   3       83.91       77.54      3.72 o 
  -2  -6   3      335.25      322.31      7.34 o 
  -1  -6   3       78.78       77.52      1.71 o 
   0  -6   3        0.02        0.33      0.44 o 
   1  -6   3        2.22        2.98      1.11 o 
   2  -6   3       66.72       69.08      2.13 o 
   3  -6   3      306.25      314.33      4.70 o 
   4  -6   3       74.55       73.20      2.31 o 
   5  -6   3       89.37       84.93      2.46 o 
   6  -6   3        5.24        3.85      1.43 o 
   7  -6   3       16.84       13.10      2.35 o 
   8  -6   3       20.68       29.92      3.49 o 
   9  -6   3        0.18        2.08      1.45 o 
  10  -6   3        0.02       -0.32      1.41 o 
  -9  -5   3        2.56        3.60      1.38 o 
  -7  -5   3        0.55        0.41      1.07 o 
  -6  -5   3      162.73      166.46      5.62 o 
  -5  -5   3        0.60        1.43      1.23 o 
  -4  -5   3      229.59      206.83      5.85 o 
  -3  -5   3       13.58       17.25      1.94 o 
  -2  -5   3       91.10       82.63      1.99 o 
  -1  -5   3       26.67       25.37      1.05 o 
   0  -5   3      139.81      134.86      2.46 o 
   1  -5   3      166.61      172.52      2.98 o 
   2  -5   3      557.49      596.56     11.15 o 
   3  -5   3       23.44       21.42      1.43 o 
   4  -5   3       58.82       54.45      1.84 o 
   5  -5   3       11.31       11.06      1.86 o 
   6  -5   3       42.02       33.93      2.86 o 
   7  -5   3       15.15       17.66      2.52 o 
   8  -5   3       52.11       43.18      3.53 o 
   9  -5   3        9.39        9.58      2.37 o 
  10  -5   3        3.51        4.09      1.93 o 
 -10  -4   3        4.55        7.23      1.82 o 
  -9  -4   3        2.98        6.80      1.64 o 
  -7  -4   3       10.76        9.56      1.77 o 
  -6  -4   3       87.64       76.47      3.58 o 
  -5  -4   3       44.69       37.63      2.57 o 
  -4  -4   3      157.59      146.20      2.46 o 
  -3  -4   3       46.96       39.41      1.21 o 
  -2  -4   3      564.68      598.68      8.14 o 
  -1  -4   3       51.22       49.99      1.40 o 
   0  -4   3      126.54      135.42      2.37 o 
   1  -4   3      513.40      489.61      5.13 o 
   2  -4   3     1198.79     1219.12      9.86 o 
   3  -4   3       89.86      100.81      2.17 o 
   4  -4   3       81.89       85.72      2.85 o 
   5  -4   3      403.64      445.99      9.15 o 
   6  -4   3      207.93      198.80      4.10 o 
   7  -4   3       39.01       34.50      2.06 o 
   8  -4   3       74.01       77.35      4.45 o 
   9  -4   3        7.33        4.87      1.86 o 
  10  -4   3       11.89       10.28      2.40 o 
 -10  -3   3        0.96        2.40      1.24 o 
  -9  -3   3        0.16        1.91      1.11 o 
  -8  -3   3       45.71       46.40      2.86 o 
  -7  -3   3        5.60        3.95      1.30 o 
  -6  -3   3       91.91       85.94      2.73 o 
  -5  -3   3      144.08      144.30      3.19 o 
  -4  -3   3     2208.68     2270.72     16.20 o 
  -3  -3   3     2027.99     2123.13     14.93 o 
  -2  -3   3      163.76      173.80      4.75 o 
  -1  -3   3     3448.28     3610.63     23.27 o 
   0  -3   3      313.67      326.39      7.21 o 
   1  -3   3      297.15      296.18      9.59 o 
   2  -3   3      321.48      337.27      3.80 o 
   3  -3   3       59.85       59.07      1.44 o 
   4  -3   3       14.55       21.05      1.38 o 
   5  -3   3        0.08        0.29      0.56 o 
   6  -3   3       16.63       14.88      1.42 o 
   7  -3   3       35.03       32.70      2.03 o 
   8  -3   3       11.47       11.09      2.22 o 
   9  -3   3       18.62       17.35      1.84 o 
  10  -3   3        0.52        1.04      1.45 o 
 -11  -2   3        0.14        0.41      1.04 o 
 -10  -2   3        6.45       10.17      2.03 o 
  -9  -2   3       44.89       48.59      3.29 o 
  -8  -2   3       10.38       10.14      1.58 o 
  -7  -2   3      247.53      241.00      4.17 o 
  -6  -2   3       38.85       35.96      3.04 o 
  -5  -2   3       28.78       34.68      1.76 o 
  -4  -2   3       66.55       71.69      2.51 o 
  -3  -2   3      726.65      756.51      9.13 o 
  -2  -2   3      242.78      257.77      4.23 o 
  -1  -2   3     7341.34     7005.61     71.23 o 
   0  -2   3      893.31      881.67      8.33 o 
   1  -2   3      102.28       98.84      1.73 o 
   2  -2   3        3.77        3.83      0.44 o 
   3  -2   3       83.87       90.84      3.94 o 
   4  -2   3      105.33       98.12      2.50 o 
   5  -2   3        0.77        1.19      0.70 o 
   6  -2   3        9.52       10.99      1.91 o 
   7  -2   3       30.84       32.69      2.04 o 
   8  -2   3       19.58       19.48      1.81 o 
   9  -2   3       12.84       16.40      1.84 o 
  10  -2   3        2.50        2.20      1.01 o 
 -10  -1   3        6.89        8.96      1.86 o 
  -9  -1   3       36.01       35.84      1.96 o 
  -8  -1   3       10.99       10.72      2.08 o 
  -7  -1   3        8.80       10.11      1.58 o 
  -6  -1   3       49.94       47.41      2.49 o 
  -5  -1   3       28.35       27.69      1.84 o 
  -4  -1   3      204.65      198.57      4.36 o 
  -3  -1   3       97.29      100.85      2.90 o 
  -2  -1   3     6921.81     6735.16     71.95 o 
  -1  -1   3      329.00      325.07      5.03 o 
   0  -1   3       17.05       11.62      1.16 o 
   1  -1   3      199.18      183.79      4.02 o 
   2  -1   3       43.13       39.35      1.44 o 
   3  -1   3     1127.04     1174.62     12.82 o 
   4  -1   3        0.09       -0.06      0.54 o 
   5  -1   3       29.57       27.49      1.61 o 
   6  -1   3       90.00       91.60      2.86 o 
   7  -1   3       42.17       43.83      2.64 o 
   8  -1   3       17.92       18.77      1.81 o 
   9  -1   3       21.98       21.90      2.06 o 
  10  -1   3        2.46       -1.21      1.21 o 
 -10   0   3        0.40        0.61      1.12 o 
  -9   0   3        2.81        4.13      0.88 o 
  -8   0   3       17.56       17.70      1.46 o 
  -7   0   3        6.13        5.45      1.31 o 
  -6   0   3      143.23      139.57      4.38 o 
  -5   0   3       85.94       82.43      3.12 o 
  -4   0   3       23.40       26.18      2.00 o 
  -3   0   3       12.85       11.54      0.82 o 
  -2   0   3       79.76       78.61      2.49 o 
  -1   0   3      173.84      164.85      3.19 o 
   0   0   3      575.94      545.79      4.88 o 
   1   0   3     1023.26     1042.82      6.52 o 
   2   0   3      453.82      511.68      3.92 o 
   3   0   3       57.27       63.06      1.78 o 
   4   0   3       41.53       40.15      1.81 o 
   5   0   3      116.82      108.54      2.94 o 
   6   0   3       52.00       54.53      2.31 o 
   7   0   3      154.90      153.42      4.97 o 
   8   0   3       27.24       29.93      2.13 o 
   9   0   3       24.61       19.94      2.90 o 
  10   0   3        7.35        9.13      2.37 o 
 -11   1   3       12.38        9.34      2.16 o 
 -10   1   3        9.14       12.78      2.33 o 
  -9   1   3       49.21       47.46      3.36 o 
  -8   1   3       12.96       11.11      1.20 o 
  -7   1   3        4.61        4.16      1.23 o 
  -6   1   3       69.75       58.88      2.02 o 
  -5   1   3      327.58      338.80      4.70 o 
  -4   1   3        1.84        2.28      0.53 o 
  -3   1   3      564.10      555.14      5.77 o 
  -2   1   3       24.01       22.01      1.02 o 
  -1   1   3      217.36      197.63      2.81 o 
   0   1   3      266.00      279.52      2.71 o 
   1   1   3     1997.72     2167.70     12.17 o 
   2   1   3      324.37      366.98      5.12 o 
   3   1   3      244.79      266.90      2.88 o 
   4   1   3       22.55       22.02      2.58 o 
   5   1   3        2.71        3.89      1.06 o 
   6   1   3       41.95       47.95      2.22 o 
   7   1   3       60.80       61.57      2.62 o 
   8   1   3       17.74       13.17      2.54 o 
   9   1   3       14.39       15.20      2.78 o 
 -11   2   3        7.29        7.12      2.06 o 
 -10   2   3        0.00       -0.12      1.02 o 
  -9   2   3       27.94       30.85      3.08 o 
  -8   2   3       17.81       11.62      2.03 o 
  -7   2   3       12.62       11.52      1.21 o 
  -6   2   3       33.38       26.36      1.49 o 
  -5   2   3      288.70      294.24      4.49 o 
  -4   2   3       35.81       32.14      1.44 o 
  -3   2   3     1029.50     1034.20     12.70 o 
  -2   2   3      139.95      139.67      2.59 o 
  -1   2   3        7.43       14.92      0.73 o 
   0   2   3        2.51        0.73      0.44 o 
   1   2   3      176.54      181.21      2.36 o 
   2   2   3      242.37      246.67      3.32 o 
   3   2   3      574.81      625.49      5.29 o 
   4   2   3        8.75        8.69      1.41 o 
   5   2   3       14.40       15.89      1.39 o 
   6   2   3       20.80       22.43      2.69 o 
   7   2   3        3.45        3.87      1.65 o 
   8   2   3        0.57       -0.63      1.11 o 
   9   2   3        2.83        3.87      1.58 o 
 -11   3   3       16.16       16.41      2.91 o 
 -10   3   3       24.88       27.78      3.29 o 
  -9   3   3       86.67       79.02      4.45 o 
  -8   3   3      133.24      124.43      3.42 o 
  -7   3   3       73.79       70.08      3.51 o 
  -6   3   3        0.05        0.59      0.67 o 
  -5   3   3       90.96       96.58      2.61 o 
  -4   3   3      163.92      172.18      3.37 o 
  -3   3   3       56.44       67.89      2.04 o 
  -2   3   3      252.13      255.66      3.85 o 
  -1   3   3      231.77      239.57      2.72 o 
   0   3   3        4.21        3.58      0.55 o 
   1   3   3      127.29      114.08      1.98 o 
   2   3   3        0.62        0.23      0.46 o 
   3   3   3       84.16       83.75      2.24 o 
   4   3   3       98.42       94.86      2.64 o 
   5   3   3       36.35       32.52      3.00 o 
   6   3   3        0.09       -0.58      1.07 o 
   7   3   3       40.06       46.61      3.68 o 
   8   3   3       14.75       15.76      2.73 o 
 -11   4   3        4.77        5.21      2.01 o 
 -10   4   3       17.78       16.94      2.81 o 
  -9   4   3       57.04       51.49      2.42 o 
  -8   4   3        0.50        2.28      0.84 o 
  -7   4   3       15.39       16.25      1.53 o 
  -6   4   3        4.79        4.03      0.88 o 
  -5   4   3       35.31       39.68      1.86 o 
  -4   4   3       11.78       13.73      1.22 o 
  -3   4   3      129.72      126.88      2.93 o 
  -2   4   3        9.08       13.59      0.76 o 
  -1   4   3      541.64      595.20      5.04 o 
   0   4   3       22.41       23.67      1.05 o 
   1   4   3      137.79      127.29      2.22 o 
   2   4   3       29.71       23.93      1.17 o 
   3   4   3       21.01       19.39      2.45 o 
   4   4   3       49.08       39.74      3.03 o 
   5   4   3        7.14        6.54      1.81 o 
   6   4   3        3.97        1.02      1.43 o 
   7   4   3       18.84       17.50      3.00 o 
   8   4   3        0.48        3.41      1.52 o 
 -11   5   3        3.17        4.86      2.04 o 
 -10   5   3        6.03        5.91      2.11 o 
  -9   5   3       39.96       34.75      2.25 o 
  -8   5   3        0.62       -0.11      0.64 o 
  -7   5   3        0.91        0.81      0.71 o 
  -6   5   3       20.07       23.51      1.76 o 
  -5   5   3      181.20      175.22      4.86 o 
  -4   5   3        3.82        4.02      0.92 o 
  -3   5   3        0.66        0.23      0.60 o 
  -2   5   3      306.45      319.59      3.50 o 
  -1   5   3       36.59       34.11      2.04 o 
   0   5   3        0.05       -0.29      0.46 o 
   1   5   3        0.78        0.86      0.70 o 
   2   5   3       38.00       40.52      2.01 o 
   3   5   3       55.99       52.26      2.30 o 
   4   5   3       27.78       25.90      2.90 o 
   5   5   3        0.00       -1.02      1.21 o 
   6   5   3        5.30        4.21      1.99 o 
   7   5   3        4.23        2.47      1.93 o 
 -10   6   3        0.37        2.06      1.35 o 
  -9   6   3       34.52       30.67      2.23 o 
  -8   6   3       19.30       17.27      1.77 o 
  -7   6   3       28.65       28.96      2.06 o 
  -6   6   3        0.77        0.23      0.78 o 
  -5   6   3       19.24       17.78      1.63 o 
  -4   6   3       75.63       63.43      3.53 o 
  -3   6   3       53.99       49.87      2.19 o 
  -2   6   3       64.18       59.18      2.25 o 
  -1   6   3      109.32      117.40      2.33 o 
   0   6   3       15.91       15.78      1.38 o 
   1   6   3        3.41        3.33      2.22 o 
   2   6   3        0.83       -0.05      0.77 o 
   3   6   3      129.36      140.51      8.83 o 
   4   6   3       13.90       15.78      2.57 o 
   5   6   3       34.68       26.70      3.31 o 
   6   6   3        8.93        6.32      2.22 o 
 -10   7   3        1.33        3.58      1.55 o 
  -9   7   3        0.00        0.68      0.79 o 
  -8   7   3        0.44        0.76      0.87 o 
  -7   7   3       23.07       18.81      1.86 o 
  -6   7   3       26.73       25.31      3.02 o 
  -5   7   3       45.44       44.52      2.66 o 
  -4   7   3        5.43        4.50      1.05 o 
  -3   7   3       39.73       34.62      1.97 o 
  -2   7   3       15.96       15.53      1.46 o 
  -1   7   3       13.99       13.85      2.30 o 
   0   7   3      146.62      136.11      5.37 o 
   1   7   3      113.80      110.52      3.37 o 
   2   7   3       63.92       71.77      2.92 o 
   3   7   3        7.36        7.31      1.39 o 
   4   7   3        2.75        3.94      1.67 o 
   5   7   3       27.00       34.46      3.85 o 
  -9   8   3        0.08        0.29      0.89 o 
  -8   8   3        1.21        0.58      0.87 o 
  -7   8   3        4.23        4.42      1.16 o 
  -6   8   3        9.01        6.60      1.23 o 
  -5   8   3       61.98       54.50      2.56 o 
  -4   8   3        3.21        2.27      0.88 o 
  -3   8   3        0.70        3.68      1.50 o 
  -2   8   3       13.45       14.28      2.44 o 
  -1   8   3       18.36       10.07      2.13 o 
   0   8   3       11.50       13.21      2.42 o 
   1   8   3       22.64       16.60      2.71 o 
   2   8   3        0.82        1.01      0.94 o 
   3   8   3        0.00       -1.31      1.31 o 
   4   8   3        0.12        1.82      1.74 o 
  -8   9   3        0.17       -0.24      0.90 o 
  -7   9   3        0.20       -0.11      1.35 o 
  -6   9   3        2.60        2.08      0.91 o 
  -5   9   3        0.23        0.24      1.35 o 
  -4   9   3        0.03        0.55      1.53 o 
  -3   9   3        1.79        4.46      1.57 o 
  -2   9   3       10.63       14.52      2.47 o 
  -1   9   3        9.56       10.38      2.23 o 
   0   9   3        6.23       10.34      2.28 o 
   1   9   3        0.00        1.23      1.31 o 
   2   9   3       11.49       10.91      2.40 o 
  -7  10   3        4.97        8.27      2.79 o 
  -6  10   3        5.47        3.22      1.69 o 
  -5  10   3        4.69        4.43      1.91 o 
  -4  10   3       11.68       15.27      2.91 o 
  -3  10   3        2.18        6.22      1.87 o 
  -2  10   3        0.23        4.02      1.52 o 
  -1  10   3        1.29        4.52      1.55 o 
   0  10   3        7.03        7.52      2.11 o 
   1  10   3        0.72        4.77      1.69 o 
  -2 -12   4        7.32       10.19      2.73 o 
  -1 -12   4        1.19        2.62      2.30 o 
   0 -12   4       11.05       10.29      2.78 o 
   1 -12   4        1.54        3.92      2.32 o 
   2 -12   4        1.27        2.15      1.96 o 
   3 -12   4        1.55        3.80      2.11 o 
   4 -12   4        0.00        0.82      1.64 o 
   5 -12   4        0.86        1.18      1.62 o 
  -4 -11   4        0.97       -1.19      1.76 o 
  -3 -11   4        9.53       11.86      2.79 o 
  -2 -11   4       26.29       29.50      3.73 o 
  -1 -11   4       28.88       30.21      3.89 o 
   0 -11   4       12.57       15.24      3.07 o 
   1 -11   4       26.45       24.74      3.51 o 
   2 -11   4       57.65       59.08      4.48 o 
   3 -11   4       79.13       89.20      5.23 o 
   4 -11   4        3.62        4.21      1.99 o 
   5 -11   4       29.63       32.29      3.44 o 
   6 -11   4        0.00        1.35      1.12 o 
   7 -11   4        6.55        9.05      2.20 o 
  -5 -10   4        0.30       -0.49      1.67 o 
  -4 -10   4        3.54        2.64      2.03 o 
  -3 -10   4       48.60       47.29      4.33 o 
  -2 -10   4        2.40        1.79      1.76 o 
  -1 -10   4       10.20       11.59      2.62 o 
   0 -10   4       10.72        6.87      2.20 o 
   1 -10   4        0.10        0.53      1.74 o 
   2 -10   4      196.12      199.05      7.21 o 
   3 -10   4        6.22        6.03      2.10 o 
   4 -10   4      110.96      114.76      5.30 o 
   5 -10   4        9.76        8.11      1.86 o 
   6 -10   4        4.03        3.08      1.55 o 
   7 -10   4        1.31        4.36      1.60 o 
   8 -10   4        0.67        1.50      1.52 o 
  -6  -9   4        5.95        5.52      2.18 o 
  -5  -9   4        9.09        9.75      2.40 o 
  -4  -9   4       36.59       32.19      3.66 o 
  -3  -9   4       28.93       33.90      3.51 o 
  -2  -9   4      135.37      121.23      5.74 o 
  -1  -9   4        3.15        2.39      1.76 o 
   0  -9   4        4.42        3.53      2.01 o 
   1  -9   4       29.11       25.53      3.05 o 
   2  -9   4      127.70      118.90      5.15 o 
   3  -9   4       18.36       18.67      1.64 o 
   4  -9   4       66.02       61.48      4.53 o 
   5  -9   4       10.44       10.67      2.13 o 
   6  -9   4        3.30        1.82      1.48 o 
   7  -9   4        3.40        3.49      1.53 o 
   8  -9   4       23.11       31.19      3.65 o 
  -6  -8   4       10.68        9.61      2.39 o 
  -5  -8   4       10.85       13.12      2.49 o 
  -4  -8   4      218.77      210.92      7.14 o 
  -3  -8   4       15.69       13.60      2.44 o 
  -2  -8   4       77.21       80.47      4.45 o 
  -1  -8   4        0.01       -0.12      1.47 o 
   0  -8   4       22.67       20.47      2.68 o 
   1  -8   4        0.11       -1.30      1.40 o 
   2  -8   4       55.19       52.22      2.21 o 
   3  -8   4       20.11       18.91      1.61 o 
   4  -8   4       17.88       16.26      2.15 o 
   5  -8   4       12.50        8.50      1.87 o 
   6  -8   4       41.74       37.47      3.49 o 
   7  -8   4        8.33        6.95      1.94 o 
   8  -8   4        0.85        2.35      1.24 o 
   9  -8   4        0.25        2.25      1.09 o 
  -7  -7   4       10.02        9.88      2.28 o 
  -6  -7   4       32.04       25.05      2.93 o 
  -5  -7   4      124.49      120.81      5.27 o 
  -4  -7   4       81.69       76.76      4.24 o 
  -3  -7   4      116.21      110.80      4.75 o 
  -2  -7   4        1.41        2.42      1.43 o 
  -1  -7   4       81.52       68.51      3.60 o 
   0  -7   4       95.23       97.13      2.45 o 
   1  -7   4       93.09       95.46      7.29 o 
   2  -7   4       34.73       35.48      1.76 o 
   3  -7   4       14.10       14.75      1.42 o 
   4  -7   4       66.39       67.69      4.18 o 
   5  -7   4        9.40        8.83      1.94 o 
   6  -7   4      122.65      123.26      5.49 o 
   7  -7   4        0.60        1.21      1.33 o 
   8  -7   4        0.06       -0.77      0.92 o 
   9  -7   4       14.56       16.33      2.97 o 
  -9  -6   4        0.94        4.75      1.23 o 
  -8  -6   4        1.41        1.91      1.40 o 
  -7  -6   4       14.76       15.32      2.42 o 
  -6  -6   4       15.27        9.49      2.10 o 
  -5  -6   4       89.91       96.28      4.57 o 
  -4  -6   4       69.43       66.87      3.66 o 
  -3  -6   4        0.04       -0.89      0.89 o 
  -2  -6   4       17.95       18.17      2.16 o 
  -1  -6   4      416.02      419.66     12.62 o 
   0  -6   4      148.21      155.51      2.96 o 
   1  -6   4      381.30      397.49      5.17 o 
   2  -6   4       86.20       89.58      2.47 o 
   3  -6   4        1.75        3.19      0.88 o 
   4  -6   4      116.89      117.61      2.88 o 
   5  -6   4       99.94       96.46      4.48 o 
   6  -6   4       56.67       59.75      3.85 o 
   7  -6   4      243.41      226.28      7.65 o 
   8  -6   4        0.03       -0.27      1.11 o 
   9  -6   4       29.96       23.06      3.44 o 
  10  -6   4        2.34        1.36      1.70 o 
  -8  -5   4       24.92       24.23      2.71 o 
  -7  -5   4      106.33      105.95      4.70 o 
  -6  -5   4      177.11      168.85      5.66 o 
  -5  -5   4       28.63       23.02      2.42 o 
  -4  -5   4       75.37       78.53      3.68 o 
  -3  -5   4       17.51       16.37      1.38 o 
  -2  -5   4       78.21       68.33      1.82 o 
  -1  -5   4       20.79       27.46      1.27 o 
   0  -5   4      123.19      130.66      2.63 o 
   1  -5   4       68.97       73.58      2.07 o 
   2  -5   4       21.00       23.42      1.35 o 
   3  -5   4       73.80       89.43      3.53 o 
   4  -5   4       67.38       61.72      2.78 o 
   5  -5   4       82.19       76.99      3.92 o 
   6  -5   4        0.02       -0.12      1.01 o 
   7  -5   4       21.37       17.86      2.64 o 
   8  -5   4       13.41       12.49      2.49 o 
   9  -5   4        8.42       10.92      2.54 o 
  10  -5   4        0.50        2.45      1.84 o 
 -10  -4   4        0.95        0.53      0.78 o 
  -8  -4   4        0.77        1.38      1.09 o 
  -7  -4   4      257.71      270.14      7.11 o 
  -6  -4   4        3.03        2.66      1.30 o 
  -5  -4   4      314.32      299.98      7.02 o 
  -4  -4   4      129.38      124.15      2.49 o 
  -3  -4   4     2044.43     2037.38     14.88 o 
  -2  -4   4      381.28      387.76      4.51 o 
  -1  -4   4      727.24      798.39      7.25 o 
   0  -4   4       38.70       43.22      1.52 o 
   1  -4   4      450.27      479.16      5.30 o 
   2  -4   4       45.89       50.89      2.39 o 
   3  -4   4        0.39        1.13      0.58 o 
   4  -4   4      120.88      110.75      4.24 o 
   5  -4   4       21.68       23.26      2.47 o 
   6  -4   4      172.09      177.52      6.13 o 
   7  -4   4       36.15       35.92      3.15 o 
   8  -4   4        3.05        2.76      1.08 o 
   9  -4   4        0.39        0.55      1.31 o 
  10  -4   4       20.94       32.67      3.90 o 
 -10  -3   4        3.28        3.17      1.23 o 
  -8  -3   4      181.26      180.61      5.62 o 
  -7  -3   4      270.82      270.62      6.80 o 
  -6  -3   4       69.34       65.38      2.12 o 
  -5  -3   4      417.35      433.10      7.64 o 
  -4  -3   4      860.36      907.96      8.32 o 
  -3  -3   4     1177.66     1262.06     13.85 o 
  -2  -3   4     1245.31     1331.09     10.40 o 
  -1  -3   4     1187.74     1208.34      9.59 o 
   0  -3   4        2.43        2.07      0.53 o 
   1  -3   4      635.41      682.84      6.35 o 
   2  -3   4      302.96      320.09      3.82 o 
   3  -3   4      514.14      550.25      5.20 o 
   4  -3   4      228.97      236.45      6.10 o 
   5  -3   4       27.80       27.77      1.70 o 
   6  -3   4       60.14       59.38      2.50 o 
   7  -3   4       65.34       64.18      2.68 o 
   8  -3   4       18.94       18.11      1.83 o 
   9  -3   4        3.65        6.25      1.33 o 
  10  -3   4       14.83       17.67      3.03 o 
 -10  -2   4       14.98       17.18      2.37 o 
  -8  -2   4       12.54       13.07      1.27 o 
  -7  -2   4       31.38       33.47      2.40 o 
  -6  -2   4        0.03        0.15      0.66 o 
  -5  -2   4      100.02       95.74      3.32 o 
  -4  -2   4      127.39      121.80      3.48 o 
  -3  -2   4      156.64      181.92      4.04 o 
  -2  -2   4     1526.29     1586.76     16.75 o 
  -1  -2   4      108.12      105.62      2.98 o 
   0  -2   4        2.97        3.61      1.01 o 
   1  -2   4      184.77      190.20      2.89 o 
   2  -2   4      783.73      826.73      6.87 o 
   3  -2   4      687.39      733.78      7.62 o 
   4  -2   4       86.21       73.73      5.42 o 
   5  -2   4      140.85      134.90      7.52 o 
   6  -2   4        6.98        5.05      1.10 o 
   7  -2   4        0.00       -0.56      0.88 o 
   8  -2   4       11.78       12.64      1.64 o 
   9  -2   4        1.17        0.61      0.95 o 
  10  -2   4       12.32       13.17      2.34 o 
  -9  -1   4       88.31       97.77      4.52 o 
  -8  -1   4        0.03       -0.20      0.80 o 
  -7  -1   4       15.59       18.08      2.04 o 
  -6  -1   4        1.48        2.76      0.99 o 
  -5  -1   4        3.90        3.54      1.06 o 
  -4  -1   4      832.61      890.32     11.83 o 
  -3  -1   4       26.64       22.58      1.52 o 
  -2  -1   4     1416.44     1397.70     15.46 o 
  -1  -1   4       98.12       97.89      2.97 o 
   0  -1   4      373.89      414.96      6.80 o 
   1  -1   4       15.43       12.56      1.40 o 
   2  -1   4       52.42       44.54      1.67 o 
   3  -1   4       26.80       31.75      2.04 o 
   4  -1   4       11.98        9.96      1.17 o 
   5  -1   4       15.09       14.71      1.42 o 
   6  -1   4      123.03      108.29      5.63 o 
   7  -1   4       12.28       13.30      1.58 o 
   8  -1   4        0.61        1.41      0.98 o 
   9  -1   4        2.54        2.84      1.03 o 
 -10   0   4        4.53        6.70      1.70 o 
  -9   0   4       15.43       17.43      2.44 o 
  -8   0   4        7.38        7.31      1.64 o 
  -7   0   4        2.33        3.66      1.21 o 
  -6   0   4       13.04       12.29      1.70 o 
  -4   0   4        0.22        0.74      0.49 o 
  -3   0   4        1.00        0.72      0.40 o 
  -2   0   4      566.91      532.46      5.54 o 
  -1   0   4       11.46       11.50      0.81 o 
   0   0   4       27.93       17.10      0.90 o 
   1   0   4       17.06       19.43      1.61 o 
   2   0   4        3.84        3.39      0.45 o 
   3   0   4       26.60       29.61      1.24 o 
   4   0   4       52.20       51.05      2.07 o 
   5   0   4       58.45       59.16      2.34 o 
   6   0   4        8.19        7.17      1.21 o 
   7   0   4       43.88       43.67      2.29 o 
   8   0   4       16.61       13.03      1.70 o 
   9   0   4        1.78        0.94      1.58 o 
 -11   1   4       37.25       45.07      3.78 o 
 -10   1   4        7.00        7.57      1.98 o 
  -9   1   4        0.04       -0.80      0.80 o 
  -8   1   4        3.04        2.52      1.12 o 
  -7   1   4       47.34       47.39      3.02 o 
  -6   1   4        1.10        0.18      0.54 o 
  -5   1   4        9.90        9.18      0.99 o 
  -4   1   4      469.71      483.01      5.85 o 
  -3   1   4       16.09       16.07      1.79 o 
  -2   1   4      154.34      152.48      2.76 o 
  -1   1   4      369.56      372.30      4.46 o 
   0   1   4      193.95      215.36      3.16 o 
   1   1   4      499.02      568.55      6.28 o 
   2   1   4      133.13      136.72      2.11 o 
   3   1   4        0.26        0.27      0.38 o 
   4   1   4       23.48       23.55      1.58 o 
   5   1   4      227.68      230.18      4.52 o 
   6   1   4      499.86      495.04      7.22 o 
   7   1   4       63.54       60.97      3.99 o 
   8   1   4       13.89       15.25      2.66 o 
   9   1   4        0.79        3.87      1.69 o 
 -11   2   4        0.33        1.86      1.35 o 
 -10   2   4       82.75       81.80      4.82 o 
  -9   2   4       15.14       14.71      2.42 o 
  -8   2   4       95.95       97.77      3.10 o 
  -7   2   4        9.96       10.20      2.53 o 
  -6   2   4       77.51       87.53      3.63 o 
  -5   2   4      160.72      171.49      4.18 o 
  -4   2   4        6.22        5.20      0.87 o 
  -3   2   4      103.94      104.46      3.73 o 
  -2   2   4      303.23      309.69      4.34 o 
  -1   2   4      107.14       92.43      1.72 o 
   0   2   4      665.15      693.19      5.54 o 
   1   2   4       30.21       27.71      1.10 o 
   2   2   4        3.23        0.21      0.46 o 
   3   2   4      134.46      125.24      2.25 o 
   4   2   4        6.20        4.93      1.06 o 
   5   2   4       28.09       26.79      1.83 o 
   6   2   4        7.12        8.96      1.98 o 
   7   2   4        8.03        6.71      1.99 o 
   8   2   4        8.23        9.65      2.28 o 
 -11   3   4        5.90        5.64      1.93 o 
 -10   3   4       15.93       18.12      2.90 o 
  -9   3   4       18.16       15.69      1.65 o 
  -8   3   4       26.86       30.40      3.48 o 
  -7   3   4        2.85        2.66      1.01 o 
  -6   3   4       66.07       62.27      2.35 o 
  -5   3   4        6.03        6.00      0.98 o 
  -4   3   4      162.45      160.34      3.43 o 
  -3   3   4      276.77      297.61      4.61 o 
  -2   3   4      115.97      107.88      2.61 o 
  -1   3   4      334.05      355.16      3.74 o 
   0   3   4       10.10       12.76      0.85 o 
   1   3   4       34.27       37.77      1.34 o 
   2   3   4        3.71        4.14      0.72 o 
   3   3   4      240.04      243.21      3.40 o 
   4   3   4        2.71        2.11      1.36 o 
   5   3   4        0.09       -0.03      1.21 o 
   6   3   4        0.58       -0.12      1.35 o 
   7   3   4        9.21       17.01      2.76 o 
   8   3   4        9.30        8.66      2.28 o 
 -11   4   4       13.62       16.07      2.95 o 
 -10   4   4        0.31        1.12      1.30 o 
  -9   4   4        0.42        0.80      0.77 o 
  -8   4   4        8.78        8.53      1.35 o 
  -7   4   4       10.89       10.21      1.41 o 
  -6   4   4        5.97        7.90      1.21 o 
  -5   4   4       32.39       25.78      2.40 o 
  -4   4   4        1.76        2.48      0.75 o 
  -3   4   4       67.50       69.84      2.35 o 
  -2   4   4        7.49        7.18      0.70 o 
  -1   4   4      146.83      158.07      3.92 o 
   0   4   4       16.76       16.11      1.02 o 
   1   4   4      215.06      212.49      3.15 o 
   2   4   4        9.76        8.09      0.92 o 
   3   4   4       44.41       40.98      3.83 o 
   4   4   4      155.23      160.60      5.95 o 
   5   4   4        1.34       -0.39      1.18 o 
   6   4   4        3.09        4.24      1.94 o 
   7   4   4       42.46       46.92      4.45 o 
 -11   5   4        0.41       -0.12      1.47 o 
 -10   5   4        7.25        8.44      2.33 o 
  -9   5   4        4.38        5.47      1.23 o 
  -8   5   4        0.81        0.13      0.68 o 
  -7   5   4       11.48       15.58      1.64 o 
  -6   5   4       10.86       12.50      1.63 o 
  -5   5   4       65.82       64.39      4.05 o 
  -4   5   4        0.04        0.18      0.66 o 
  -3   5   4        0.14        0.19      0.66 o 
  -2   5   4        0.67        1.59      0.78 o 
  -1   5   4       36.66       37.40      1.42 o 
   0   5   4        0.46        0.15      0.57 o 
   1   5   4       28.88       31.22      3.11 o 
   2   5   4       15.46       15.57      1.49 o 
   3   5   4       94.01       88.68      4.40 o 
   4   5   4        1.19        0.99      1.36 o 
   5   5   4       47.58       52.33      3.95 o 
   6   5   4        2.29        2.10      1.84 o 
 -10   6   4        1.40        2.33      1.40 o 
  -9   6   4        7.19        7.33      1.38 o 
  -8   6   4        0.10       -0.38      1.66 o 
  -7   6   4       90.65       98.90      3.77 o 
  -6   6   4       62.10       52.50      3.48 o 
  -5   6   4       10.23        6.23      1.21 o 
  -4   6   4      104.73      102.16      3.22 o 
  -3   6   4       47.79       49.97      2.27 o 
  -2   6   4       31.86       29.69      1.80 o 
  -1   6   4      188.04      175.03      3.95 o 
   0   6   4       70.99       77.60      2.66 o 
   1   6   4        6.36        5.00      1.10 o 
   2   6   4       42.56       35.62      2.10 o 
   3   6   4       27.69       29.45      3.08 o 
   4   6   4       14.71       17.71      2.74 o 
   5   6   4        4.64        2.49      1.91 o 
   6   6   4        2.95        0.32      1.72 o 
 -10   7   4        0.55        3.83      1.64 o 
  -9   7   4        2.82        4.83      1.22 o 
  -8   7   4        1.45        1.54      0.85 o 
  -7   7   4        2.57        4.08      1.11 o 
  -6   7   4       22.44       20.55      2.04 o 
  -5   7   4        5.28        5.12      1.17 o 
  -4   7   4       64.06       55.55      2.50 o 
  -3   7   4        8.28        7.41      1.18 o 
  -2   7   4      144.71      141.46      5.57 o 
  -1   7   4      116.96      119.51      5.21 o 
   0   7   4      118.91      126.21      5.40 o 
   1   7   4       81.95       84.60      3.08 o 
   2   7   4        9.13        8.33      1.37 o 
   3   7   4       35.72       38.45      3.60 o 
   4   7   4        0.56        0.26      1.60 o 
  -9   8   4        0.03       -0.11      0.89 o 
  -8   8   4        0.47       -0.46      1.07 o 
  -7   8   4        0.67        0.77      1.62 o 
  -6   8   4        0.01        0.18      0.75 o 
  -5   8   4        9.36        6.95      1.31 o 
  -4   8   4       18.97       16.61      2.36 o 
  -3   8   4       36.68       33.84      3.39 o 
  -2   8   4        0.98        2.03      1.23 o 
  -1   8   4        7.45        9.24      2.15 o 
   0   8   4        7.59        9.15      2.11 o 
   1   8   4        4.32        8.23      2.06 o 
   2   8   4        6.63        9.41      2.16 o 
   3   8   4        8.13        8.30      2.28 o 
  -7   9   4        0.16        0.67      0.91 o 
  -6   9   4        0.07        0.11      0.80 o 
  -5   9   4        0.17        1.53      1.43 o 
  -4   9   4        0.03        3.90      1.36 o 
  -3   9   4        0.80        3.03      1.35 o 
  -2   9   4        1.50        1.30      1.12 o 
  -1   9   4        1.15       -0.10      1.04 o 
   0   9   4        6.17       10.99      2.27 o 
   1   9   4       14.04       17.71      2.88 o 
  -5  10   4        0.15       -0.99      1.26 o 
  -4  10   4        2.49        5.47      1.69 o 
  -3  10   4        4.63        7.34      1.87 o 
  -2  10   4        0.06        1.55      1.16 o 
  -1  10   4        0.51        1.69      1.36 o 
  -2 -12   5        0.00       -1.38      1.38 o 
  -1 -12   5        1.03       -0.82      1.84 o 
   0 -12   5        1.46        4.81      2.40 o 
   1 -12   5        3.58        2.56      2.18 o 
   2 -12   5        0.48       -0.29      1.77 o 
   3 -12   5        4.50        2.97      2.01 o 
   4 -12   5        0.77        1.14      1.82 o 
  -4 -11   5        1.76        1.36      2.20 o 
  -3 -11   5       13.86        9.83      2.64 o 
  -2 -11   5       25.23       27.11      3.73 o 
  -1 -11   5       50.08       53.37      4.35 o 
   0 -11   5        2.80        1.26      2.04 o 
   1 -11   5       42.66       43.66      4.09 o 
   2 -11   5       22.41       23.07      3.29 o 
   3 -11   5        5.15        8.01      2.28 o 
   4 -11   5        1.76        4.70      1.96 o 
   6 -11   5        4.03       11.13      2.32 o 
  -5 -10   5        5.56        5.69      2.16 o 
  -4 -10   5        5.52        5.10      2.11 o 
  -3 -10   5       17.97       16.27      2.95 o 
  -2 -10   5        2.50        4.41      2.13 o 
  -1 -10   5       78.82       76.89      4.89 o 
   0 -10   5       35.43       37.64      3.85 o 
   1 -10   5      143.67      142.02      6.05 o 
   2 -10   5        0.63        3.17      1.89 o 
   3 -10   5       42.01       40.59      3.61 o 
   4 -10   5       11.51       12.07      1.56 o 
   5 -10   5        0.73        2.69      1.30 o 
   6 -10   5        0.10        0.85      1.18 o 
   7 -10   5        0.00        0.37      1.28 o 
  -7  -9   5        2.01        3.94      1.94 o 
  -6  -9   5        1.34        1.50      1.57 o 
  -5  -9   5        1.78        4.62      1.86 o 
  -4  -9   5       17.81       23.36      3.22 o 
  -3  -9   5        0.87       -0.24      1.35 o 
  -2  -9   5       22.43       21.15      2.86 o 
  -1  -9   5       10.32       11.42      2.44 o 
   0  -9   5       18.91       20.06      2.78 o 
   1  -9   5        2.51        3.08      1.87 o 
   2  -9   5        0.10       -1.35      1.35 o 
   3  -9   5        1.27        1.14      0.89 o 
   4  -9   5       29.75       34.71      2.55 o 
   5  -9   5       25.47       29.50      3.12 o 
   6  -9   5        4.84        6.20      1.91 o 
   7  -9   5        2.09        3.60      1.50 o 
   8  -9   5        0.15        0.85      1.11 o 
  -8  -8   5        6.45        9.54      2.40 o 
  -7  -8   5        0.15        0.03      1.47 o 
  -6  -8   5        2.19        0.37      1.45 o 
  -5  -8   5        0.14        1.57      1.53 o 
  -4  -8   5        5.26        5.03      1.65 o 
  -3  -8   5       13.73       13.12      2.39 o 
  -2  -8   5        6.09        2.78      1.70 o 
  -1  -8   5       62.08       60.34      3.73 o 
   0  -8   5       12.23       11.54      2.15 o 
   1  -8   5        3.48        3.03      0.90 o 
   2  -8   5       51.48       54.52      2.34 o 
   3  -8   5        0.25       -0.67      0.72 o 
   4  -8   5       32.41       31.30      2.36 o 
   5  -8   5       11.44       12.59      2.30 o 
   6  -8   5       49.16       45.48      3.53 o 
   7  -8   5        1.15       -0.39      1.02 o 
   8  -8   5        0.04        0.73      0.99 o 
   9  -8   5        0.96        1.31      1.35 o 
  -8  -7   5        0.57       -1.02      1.02 o 
  -7  -7   5       15.70       17.43      2.71 o 
  -6  -7   5        9.26        8.83      2.06 o 
  -5  -7   5       44.30       46.86      3.44 o 
  -4  -7   5       46.87       43.37      3.29 o 
  -3  -7   5        6.35        5.04      1.69 o 
  -2  -7   5       18.28       12.59      2.08 o 
  -1  -7   5        5.85        9.75      1.91 o 
   0  -7   5       19.77       21.20      1.39 o 
   1  -7   5      128.29      117.04      2.94 o 
   2  -7   5        3.86        4.98      1.08 o 
   3  -7   5       17.97       22.05      2.53 o 
   4  -7   5       33.97       34.75      2.85 o 
   5  -7   5       11.31       13.70      2.35 o 
   6  -7   5       12.05       15.63      2.54 o 
   7  -7   5       35.76       31.13      3.46 o 
   8  -7   5        0.00        0.22      0.82 o 
   9  -7   5       18.22       24.44      3.58 o 
  -8  -6   5       15.17       13.92      2.42 o 
  -7  -6   5       23.37       25.87      2.91 o 
  -6  -6   5       77.53       80.69      4.26 o 
  -5  -6   5       30.78       26.98      2.83 o 
  -4  -6   5       55.54       49.86      3.24 o 
  -3  -6   5        9.53        9.30      1.74 o 
  -2  -6   5        7.42        6.50      1.23 o 
  -1  -6   5      151.55      164.70      3.22 o 
   0  -6   5      661.49      703.78      7.48 o 
   1  -6   5      322.42      342.95      4.95 o 
   2  -6   5       20.88       19.94      1.89 o 
   3  -6   5        5.43        5.20      0.98 o 
   4  -6   5      154.45      140.47      5.13 o 
   5  -6   5      162.45      156.68      5.88 o 
   6  -6   5      197.65      176.65      6.63 o 
   7  -6   5       60.73       55.16      3.90 o 
   8  -6   5       11.34       10.94      2.42 o 
   9  -6   5       17.08       25.07      3.61 o 
  -8  -5   5       14.64       15.08      2.23 o 
  -7  -5   5       47.74       48.36      3.34 o 
  -6  -5   5      152.94      144.19      5.39 o 
  -5  -5   5      184.78      171.40      5.64 o 
  -4  -5   5        1.37        0.09      0.89 o 
  -3  -5   5      332.01      373.36      4.82 o 
  -2  -5   5       11.48        9.78      1.65 o 
  -1  -5   5      211.97      225.33      3.67 o 
   0  -5   5      313.77      316.96      4.48 o 
   1  -5   5        1.82        2.32      0.71 o 
   2  -5   5      325.45      354.79      4.83 o 
   3  -5   5      338.93      374.99      5.00 o 
   4  -5   5       27.92       30.04      2.66 o 
   5  -5   5        1.96        2.28      1.19 o 
   6  -5   5       20.78       21.73      2.73 o 
   7  -5   5        4.74        5.74      1.79 o 
   8  -5   5        7.72        8.18      2.15 o 
   9  -5   5       47.22       49.03      4.14 o 
  -9  -4   5       53.77       61.37      3.66 o 
  -8  -4   5       28.06       34.95      2.79 o 
  -7  -4   5        5.40        4.82      1.47 o 
  -6  -4   5      136.37      119.36      4.67 o 
  -5  -4   5       38.53       40.37      1.70 o 
  -4  -4   5      165.72      158.81      4.96 o 
  -3  -4   5      238.90      210.20      3.47 o 
  -2  -4   5      657.70      684.53      9.22 o 
  -1  -4   5      115.56      103.18      3.51 o 
   0  -4   5      115.14      109.14      2.43 o 
   1  -4   5      312.86      333.80      4.46 o 
   2  -4   5        0.39        1.46      0.89 o 
   3  -4   5       34.58       33.13      1.59 o 
   4  -4   5        0.00        0.87      1.04 o 
   5  -4   5       10.11        5.90      1.62 o 
   6  -4   5        2.50        1.36      1.24 o 
   7  -4   5       45.74       44.07      3.51 o 
   8  -4   5        0.00        2.47      1.02 o 
   9  -4   5       21.61       26.69      3.53 o 
  -9  -3   5        0.97        0.65      1.02 o 
  -8  -3   5        0.71        1.62      0.90 o 
  -7  -3   5       15.87       18.83      2.15 o 
  -6  -3   5       51.45       50.03      2.54 o 
  -5  -3   5       22.49       22.05      1.37 o 
  -4  -3   5      297.51      295.40      5.90 o 
  -3  -3   5     2698.41     2884.76     28.43 o 
  -2  -3   5        2.24        0.51      0.75 o 
  -1  -3   5      174.18      174.96      4.64 o 
   0  -3   5        0.63        0.19      0.45 o 
   1  -3   5      420.77      437.57      4.96 o 
   2  -3   5       54.36       54.67      3.12 o 
   3  -3   5      254.89      250.36      6.29 o 
   4  -3   5       64.38       62.61      3.39 o 
   5  -3   5       42.58       42.60      3.86 o 
   6  -3   5      179.91      169.99      4.20 o 
   7  -3   5        4.29        5.99      1.23 o 
   8  -3   5        8.62       11.82      1.67 o 
   9  -3   5        8.40       10.47      1.55 o 
  -9  -2   5       14.41       16.43      2.04 o 
  -8  -2   5        6.74        6.92      1.36 o 
  -7  -2   5        0.34        0.95      0.99 o 
  -6  -2   5        0.41       -0.68      0.68 o 
  -5  -2   5       65.95       67.98      2.97 o 
  -4  -2   5     2299.93     2430.11     25.41 o 
  -3  -2   5        0.13        0.95      0.78 o 
  -2  -2   5      231.73      244.82      5.25 o 
  -1  -2   5       22.38       21.27      1.69 o 
   0  -2   5       16.92       18.30      1.74 o 
   2  -2   5       21.94       23.68      1.00 o 
   3  -2   5      814.62      852.71      8.99 o 
   4  -2   5        3.41        2.79      0.91 o 
   5  -2   5       67.93       66.08      4.84 o 
   6  -2   5       66.24       66.03      2.73 o 
   7  -2   5      145.15      142.34      5.50 o 
   8  -2   5        8.95        9.95      1.55 o 
   9  -2   5        1.12       -0.34      1.28 o 
  -8  -1   5        0.99        1.62      0.99 o 
  -7  -1   5      130.86      119.24      4.41 o 
  -6  -1   5       47.36       46.27      2.78 o 
  -5  -1   5        6.19        6.17      1.30 o 
  -4  -1   5       32.38       33.30      2.15 o 
  -3  -1   5        0.20       -0.22      0.65 o 
  -2  -1   5       14.65       14.91      1.52 o 
  -1  -1   5      623.27      603.66      9.10 o 
   0  -1   5     1094.25     1207.79     14.93 o 
   1  -1   5       74.75       77.39      3.20 o 
   2  -1   5      357.38      408.87      5.56 o 
   3  -1   5      122.33      119.02      3.08 o 
   4  -1   5      573.51      576.10      7.35 o 
   5  -1   5      809.89      802.40      9.48 o 
   6  -1   5       94.25       93.78      3.20 o 
   7  -1   5      388.64      396.41     10.74 o 
   8  -1   5       15.99       17.60      1.93 o 
   9  -1   5        5.32        3.74      1.19 o 
 -11   0   5       12.64       15.22      2.61 o 
 -10   0   5        5.31        5.23      1.86 o 
  -9   0   5        1.67        2.03      1.33 o 
  -8   0   5       22.81       20.04      2.42 o 
  -7   0   5       12.56       12.75      1.89 o 
  -6   0   5      376.41      376.65      8.09 o 
  -5   0   5       25.93       24.77      1.47 o 
  -4   0   5      426.69      440.12      5.65 o 
  -3   0   5       68.32       62.60      4.58 o 
  -2   0   5      727.58      731.99      7.28 o 
  -1   0   5     3110.16     3317.38     35.83 o 
   0   0   5      686.63      743.79      8.89 o 
   1   0   5     1835.88     2045.89     12.30 o 
   2   0   5        2.49        3.08      0.94 o 
   3   0   5       27.84       28.31      3.44 o 
   4   0   5        0.09        0.14      0.77 o 
   5   0   5      112.29      110.62      3.29 o 
   6   0   5       14.38       13.96      1.61 o 
   7   0   5        5.19        5.04      2.21 o 
   8   0   5        3.85        2.81      1.60 o 
   9   0   5        1.73        2.01      1.70 o 
 -11   1   5        7.77        9.92      2.39 o 
 -10   1   5       40.12       43.95      3.66 o 
  -9   1   5       89.91       97.41      4.94 o 
  -8   1   5        3.81        4.26      1.38 o 
  -7   1   5      284.29      302.21      7.36 o 
  -6   1   5      349.18      380.98      8.03 o 
  -5   1   5      465.63      483.23      6.44 o 
  -4   1   5       55.45       49.34      1.89 o 
  -3   1   5      358.58      374.61      5.12 o 
  -2   1   5       79.41       81.69      3.26 o 
  -1   1   5      642.22      649.44      6.79 o 
   0   1   5      110.89      104.68      1.97 o 
   1   1   5      148.35      143.59      2.30 o 
   2   1   5      202.05      217.22      2.91 o 
   3   1   5       67.72       60.49      2.37 o 
   4   1   5        5.11        6.66      1.65 o 
   5   1   5       88.68       83.46      2.93 o 
   6   1   5        0.86        1.08      0.82 o 
   7   1   5        5.92        5.57      1.76 o 
   8   1   5        0.07        1.64      1.35 o 
 -11   2   5       66.26       62.93      4.62 o 
 -10   2   5        0.35        1.30      1.43 o 
  -9   2   5       16.18       12.39      2.35 o 
  -8   2   5       49.88       46.28      2.26 o 
  -7   2   5        0.11       -0.32      0.72 o 
  -6   2   5       11.07        8.73      1.16 o 
  -5   2   5        0.67        1.40      0.69 o 
  -4   2   5       65.65       66.62      2.25 o 
  -3   2   5       11.42       10.88      1.41 o 
  -2   2   5       29.23       33.27      2.02 o 
  -1   2   5      185.66      194.51      3.54 o 
   0   2   5       34.60       39.35      1.38 o 
   1   2   5        5.56        6.13      0.74 o 
   2   2   5        5.84       10.14      0.88 o 
   3   2   5      291.49      278.98      4.94 o 
   4   2   5        6.42        6.10      1.36 o 
   5   2   5       55.28       45.25      3.44 o 
   6   2   5        8.90        4.11      1.93 o 
   7   2   5        0.21        0.02      1.18 o 
   8   2   5        2.23        2.56      1.43 o 
 -11   3   5        6.02        6.15      2.10 o 
 -10   3   5        3.50        2.49      1.72 o 
  -9   3   5        1.91        3.59      1.01 o 
  -8   3   5       44.19       43.97      2.33 o 
  -7   3   5        2.33        1.77      1.04 o 
  -6   3   5       11.48        8.93      1.23 o 
  -5   3   5      140.69      130.59      3.40 o 
  -4   3   5       49.36       43.92      2.40 o 
  -3   3   5      299.43      297.14      4.87 o 
  -2   3   5      151.71      153.37      3.35 o 
  -1   3   5       53.07       49.10      1.51 o 
   0   3   5       18.93       13.28      1.60 o 
   1   3   5       96.37       94.60      2.33 o 
   2   3   5      211.93      205.10      3.20 o 
   3   3   5      387.70      396.24      6.09 o 
   4   3   5      185.75      198.31      6.66 o 
   5   3   5        0.12        1.23      1.41 o 
   6   3   5        9.86        6.63      2.15 o 
   7   3   5        0.06       -1.41      1.41 o 
 -11   4   5        2.67        2.51      1.87 o 
 -10   4   5       15.37       14.40      2.60 o 
  -9   4   5        0.37        0.02      1.86 o 
  -8   4   5       10.89       11.77      1.77 o 
  -7   4   5       10.02        8.23      1.84 o 
  -6   4   5        0.48        1.27      0.80 o 
  -5   4   5       33.96       27.80      2.24 o 
  -4   4   5      552.37      549.70      7.43 o 
  -3   4   5       52.77       45.43      2.04 o 
  -2   4   5       10.82       10.49      1.52 o 
  -1   4   5       47.36       45.84      1.67 o 
   0   4   5       10.85        9.55      0.97 o 
   1   4   5        6.25        7.09      0.92 o 
   2   4   5        3.93        3.57      1.02 o 
   3   4   5        5.35        3.02      1.58 o 
   4   4   5        0.14        0.09      1.14 o 
   5   4   5        3.97        2.61      1.74 o 
   6   4   5        5.31        4.41      2.06 o 
 -10   5   5        1.12        3.24      1.11 o 
  -9   5   5        0.08        1.83      0.96 o 
  -8   5   5        3.99        3.07      1.33 o 
  -7   5   5       30.07       31.29      4.64 o 
  -6   5   5       78.77       81.00      3.05 o 
  -5   5   5        2.76        1.16      1.30 o 
  -4   5   5       17.84       16.67      1.56 o 
  -3   5   5      164.94      155.82      3.83 o 
  -2   5   5      115.23      116.49      3.30 o 
  -1   5   5      115.02      113.16      3.21 o 
   0   5   5      433.55      454.27      8.14 o 
   1   5   5      258.46      246.95      4.75 o 
   2   5   5      131.55      141.99      3.69 o 
   3   5   5       21.31       22.22      2.74 o 
   4   5   5        1.99        1.55      1.58 o 
   5   5   5        4.77        4.52      1.96 o 
   6   5   5        1.58       -1.18      1.64 o 
 -10   6   5        5.75        6.54      1.37 o 
  -9   6   5        6.44        7.72      1.93 o 
  -8   6   5       19.39       18.03      1.96 o 
  -7   6   5       67.40       68.74      3.27 o 
  -6   6   5       19.05       14.22      1.68 o 
  -5   6   5       61.46       59.03      5.37 o 
  -4   6   5        0.00       -0.27      0.98 o 
  -3   6   5       45.63       48.22      2.28 o 
  -2   6   5        3.23        4.28      1.11 o 
  -1   6   5      343.13      348.53      8.62 o 
   0   6   5        0.71       -0.90      0.90 o 
   1   6   5       28.25       27.88      1.94 o 
   2   6   5       13.46       17.40      2.52 o 
   3   6   5        0.43        2.40      1.72 o 
   4   6   5        0.00       -1.31      1.31 o 
   5   6   5        0.01       -1.35      1.53 o 
  -9   7   5        0.39        1.63      1.00 o 
  -8   7   5        2.87        3.47      1.12 o 
  -7   7   5       26.62       26.35      2.24 o 
  -6   7   5       15.23       13.71      1.74 o 
  -5   7   5        2.64        1.67      0.92 o 
  -4   7   5        4.67        7.52      1.41 o 
  -3   7   5       13.34       12.01      1.54 o 
  -2   7   5       23.22       23.02      2.86 o 
  -1   7   5       65.98       70.50      4.19 o 
   0   7   5       29.88       32.09      3.10 o 
   1   7   5        0.00        0.14      1.07 o 
   2   7   5        1.59        0.03      1.33 o 
   3   7   5        1.54        0.29      1.52 o 
   4   7   5        0.03       -0.20      1.64 o 
  -8   8   5        8.63        7.81      1.57 o 
  -7   8   5        4.01        3.11      1.15 o 
  -6   8   5        3.31        5.15      2.28 o 
  -5   8   5        0.02       -0.48      1.20 o 
  -4   8   5        4.78        4.89      1.53 o 
  -3   8   5        0.05       -0.65      0.70 o 
  -2   8   5        0.15        1.65      1.23 o 
  -1   8   5        3.16        4.67      1.65 o 
   0   8   5        7.02        6.80      1.82 o 
   1   8   5        4.71        6.53      1.58 o 
  -6   9   5        8.57       14.89      2.78 o 
  -5   9   5        0.00        0.49      1.41 o 
  -4   9   5        1.77        2.83      1.24 o 
  -3   9   5        2.38        3.85      1.48 o 
  -2   9   5        5.18        4.23      1.38 o 
  -1   9   5        3.23        4.43      1.60 o 
   0   9   5        2.30        4.57      1.55 o 
  -2 -12   6        0.79       -1.26      2.13 o 
  -1 -12   6        0.03       -1.53      1.53 o 
   0 -12   6      104.75      100.43      6.08 o 
   1 -12   6        0.71        2.47      2.23 o 
   2 -12   6       32.08       32.28      3.95 o 
   3 -12   6       19.71       20.25      3.34 o 
  -4 -11   6       20.69       23.13      3.66 o 
  -3 -11   6        0.95        1.38      1.76 o 
  -2 -11   6       14.92       19.87      3.54 o 
  -1 -11   6       12.82       12.46      3.02 o 
   0 -11   6        2.84        3.14      2.01 o 
   1 -11   6       12.85       16.04      3.03 o 
   2 -11   6       15.46       16.99      3.05 o 
   3 -11   6       24.63       27.74      3.39 o 
   6 -11   6        0.60        3.58      1.55 o 
  -5 -10   6        1.01       -1.31      1.31 o 
  -4 -10   6        0.31        2.22      1.74 o 
  -3 -10   6        6.11        5.35      2.11 o 
  -2 -10   6        2.44        3.27      2.08 o 
  -1 -10   6       27.65       31.29      3.60 o 
   0 -10   6        1.12        2.52      1.93 o 
   1 -10   6       12.27       13.96      2.74 o 
   2 -10   6       31.80       30.56      3.22 o 
   3 -10   6        4.78        4.28      1.96 o 
   4 -10   6        8.16        6.97      1.81 o 
   5 -10   6        1.02        3.00      1.53 o 
   6 -10   6        2.54        1.50      1.28 o 
   7 -10   6        0.79        4.33      1.65 o 
  -7  -9   6        2.78        2.03      1.84 o 
  -6  -9   6        0.55       -1.33      1.33 o 
  -5  -9   6        0.58        0.97      1.65 o 
  -4  -9   6        8.83        4.81      1.89 o 
  -3  -9   6        7.51        8.38      2.13 o 
  -2  -9   6        0.00       -1.02      1.16 o 
  -1  -9   6        5.69        7.53      2.15 o 
   0  -9   6       64.98       65.64      4.04 o 
   1  -9   6        3.97        2.51      1.67 o 
   2  -9   6        3.98        4.57      1.07 o 
   3  -9   6       17.81       15.81      1.66 o 
   4  -9   6        9.44        8.47      2.04 o 
   5  -9   6       42.85       43.40      3.56 o 
   6  -9   6        0.33       -0.92      0.95 o 
   7  -9   6       13.11       13.51      2.54 o 
   8  -9   6        0.81       -0.70      1.19 o 
  -8  -8   6        4.58        6.03      2.18 o 
  -7  -8   6        3.04        4.41      1.84 o 
  -6  -8   6        0.25       -1.14      1.14 o 
  -5  -8   6       13.73       10.72      2.33 o 
  -4  -8   6       19.14       19.31      2.73 o 
  -3  -8   6        2.21        3.29      1.57 o 
  -2  -8   6        5.03        8.44      1.99 o 
  -1  -8   6       30.95       28.39      2.85 o 
   0  -8   6       88.33       78.14      4.16 o 
   1  -8   6        0.03       -0.10      0.71 o 
   2  -8   6        0.00       -0.73      0.73 o 
   3  -8   6        5.71        4.61      1.13 o 
   4  -8   6       42.25       40.13      3.14 o 
   5  -8   6       93.90       95.71      4.98 o 
   6  -8   6        0.81        2.18      1.53 o 
   7  -8   6       11.22       11.08      2.32 o 
   8  -8   6       10.22       10.63      2.27 o 
  -8  -7   6        1.37        1.24      1.36 o 
  -7  -7   6        0.91       -1.02      1.12 o 
  -6  -7   6       20.54       14.14      2.42 o 
  -5  -7   6       22.69       23.07      2.88 o 
  -4  -7   6       12.63       12.39      2.22 o 
  -3  -7   6        6.38        7.98      1.96 o 
  -2  -7   6       13.41       13.74      2.25 o 
  -1  -7   6        6.89        7.82      1.11 o 
   0  -7   6       17.72       17.93      1.42 o 
   1  -7   6      212.25      224.25      4.26 o 
   2  -7   6       21.14       22.41      1.64 o 
   3  -7   6       13.76       13.45      3.04 o 
   4  -7   6       23.20       18.95      2.52 o 
   5  -7   6        6.68        7.69      1.94 o 
   6  -7   6       69.76       67.23      4.28 o 
   7  -7   6        3.88        2.49      1.50 o 
   8  -7   6        0.13       -1.02      1.02 o 
  -9  -6   6        0.63        5.30      1.74 o 
  -8  -6   6       18.03       14.93      2.54 o 
  -7  -6   6       13.67       10.09      2.18 o 
  -6  -6   6        0.20        3.22      1.36 o 
  -5  -6   6      286.60      274.79      7.77 o 
  -4  -6   6      194.28      186.84      6.08 o 
  -3  -6   6        0.10        0.26      0.99 o 
  -2  -6   6        3.12        2.58      0.84 o 
  -1  -6   6       15.18       15.73      1.33 o 
   0  -6   6        8.08        9.16      1.14 o 
   1  -6   6       16.53       16.69      1.36 o 
   2  -6   6        0.56       -0.69      0.69 o 
   3  -6   6       13.07       12.56      1.57 o 
   4  -6   6      189.18      194.19      6.37 o 
   5  -6   6        8.28        7.11      1.81 o 
   6  -6   6       40.07       42.71      3.41 o 
   7  -6   6        6.90        6.54      2.10 o 
   8  -6   6        6.86        8.49      2.20 o 
   9  -6   6       16.05       17.48      3.12 o 
  -9  -5   6        1.43        1.21      1.31 o 
  -8  -5   6       10.03       10.84      2.08 o 
  -7  -5   6        9.30        9.17      1.93 o 
  -6  -5   6       86.31       87.03      4.31 o 
  -5  -5   6       30.65       24.57      2.54 o 
  -4  -5   6        1.26        2.21      0.78 o 
  -3  -5   6       26.29       30.77      2.79 o 
  -2  -5   6       97.36       97.87      4.31 o 
  -1  -5   6       54.58       63.60      2.09 o 
   0  -5   6       74.20       72.24      2.25 o 
   1  -5   6       25.50       31.84      1.61 o 
   2  -5   6        4.23        4.38      0.88 o 
   3  -5   6      131.96      126.02      4.81 o 
   4  -5   6       47.35       43.03      3.24 o 
   5  -5   6       82.96       75.77      4.26 o 
   6  -5   6        1.22        1.35      1.26 o 
   7  -5   6        1.77        3.02      1.64 o 
   8  -5   6        0.00       -0.60      1.18 o 
   9  -5   6        1.24        1.19      1.41 o 
  -9  -4   6       15.58       18.76      2.40 o 
  -8  -4   6        0.88        3.00      1.23 o 
  -7  -4   6        4.66        2.18      1.19 o 
  -6  -4   6       40.97       43.78      3.07 o 
  -5  -4   6      101.67       85.88      4.21 o 
  -4  -4   6      247.61      272.23      4.44 o 
  -3  -4   6      367.32      370.64      5.11 o 
  -2  -4   6        2.71        4.38      0.82 o 
  -1  -4   6       40.50       31.92      1.54 o 
   0  -4   6       30.55       32.44      1.55 o 
   1  -4   6        0.74        1.34      0.62 o 
   2  -4   6      171.78      179.13      6.70 o 
   3  -4   6       16.42       14.14      2.04 o 
   4  -4   6       16.47       15.76      2.32 o 
   5  -4   6       36.37       31.37      3.03 o 
   6  -4   6       45.73       40.76      3.36 o 
   7  -4   6       12.78       15.29      2.68 o 
   8  -4   6        1.79        0.70      1.43 o 
   9  -4   6        0.07       -1.06      1.31 o 
  -9  -3   6       15.02       11.43      1.89 o 
  -8  -3   6        5.57        8.71      1.65 o 
  -7  -3   6        1.86        0.86      0.70 o 
  -6  -3   6       27.95       24.66      2.15 o 
  -5  -3   6       53.76       63.70      3.10 o 
  -4  -3   6      465.50      467.23      8.33 o 
  -3  -3   6      238.92      213.02      5.27 o 
  -2  -3   6        2.50        1.87      0.97 o 
  -1  -3   6      117.93      103.54      3.75 o 
   0  -3   6       65.55       56.41      2.95 o 
   1  -3   6        0.32        0.71      0.49 o 
   2  -3   6      326.09      316.40      4.17 o 
   3  -3   6       47.28       46.23      3.20 o 
   4  -3   6      104.94      103.80      4.62 o 
   5  -3   6        0.45        0.31      1.31 o 
   6  -3   6      159.51      158.66      4.28 o 
   7  -3   6       17.15       16.30      1.84 o 
   8  -3   6       57.77       69.23      5.64 o 
   9  -3   6        0.18        1.34      1.07 o 
  -8  -2   6        0.87        2.81      1.14 o 
  -7  -2   6        8.68        8.37      1.67 o 
  -6  -2   6       87.05       88.92      3.78 o 
  -5  -2   6       70.16       74.28      3.36 o 
  -4  -2   6      436.68      448.11      8.37 o 
  -3  -2   6        1.84        2.20      1.06 o 
  -2  -2   6      273.62      270.59      6.02 o 
  -1  -2   6      160.09      131.22      4.16 o 
   0  -2   6      181.91      192.42      5.32 o 
   1  -2   6      453.18      493.73      9.15 o 
   2  -2   6        1.56        4.96      1.60 o 
   3  -2   6      224.96      221.93      6.49 o 
   4  -2   6        2.26        1.41      0.94 o 
   5  -2   6      404.17      400.83      6.63 o 
   6  -2   6        0.22        1.17      0.93 o 
   7  -2   6        3.66        3.87      1.08 o 
   8  -2   6        8.50       10.47      1.60 o 
 -10  -1   6        7.09        9.07      1.72 o 
  -9  -1   6        1.51        2.51      1.12 o 
  -8  -1   6        5.46        3.66      1.24 o 
  -7  -1   6       12.94       12.61      1.94 o 
  -6  -1   6      252.81      238.12      6.44 o 
  -5  -1   6       23.69       23.01      2.20 o 
  -4  -1   6       46.44       44.39      2.69 o 
  -3  -1   6       16.96       16.46      1.76 o 
  -2  -1   6       31.14       34.20      2.37 o 
  -1  -1   6      800.72      863.21     12.42 o 
   0  -1   6        6.37        9.17      1.60 o 
   1  -1   6       19.69       18.20      2.03 o 
   2  -1   6       22.46       26.86      2.52 o 
   3  -1   6      195.91      193.81      4.21 o 
   4  -1   6        2.75        1.38      0.96 o 
   5  -1   6       61.84       56.78      2.57 o 
   6  -1   6       34.47       32.19      2.25 o 
   7  -1   6        4.17        2.88      1.13 o 
   8  -1   6        0.78        1.04      1.24 o 
 -10   0   6        4.68        6.36      1.38 o 
  -9   0   6        3.43        4.87      1.38 o 
  -8   0   6       19.16       16.26      2.18 o 
  -7   0   6        3.48        2.90      1.38 o 
  -6   0   6        0.42       -0.29      0.97 o 
  -5   0   6       31.30       30.31      2.18 o 
  -4   0   6        2.71        1.84      0.66 o 
  -3   0   6        0.79       -0.38      0.44 o 
  -2   0   6        7.93        7.88      0.94 o 
  -1   0   6      119.78      112.92      2.63 o 
   0   0   6        0.60        0.40      0.47 o 
   1   0   6       18.84       21.27      2.11 o 
   2   0   6      260.68      252.91      3.49 o 
   3   0   6        5.73        4.75      1.16 o 
   4   0   6      407.23      396.36      6.42 o 
   5   0   6      144.96      138.94      3.86 o 
   6   0   6       82.26       81.49      3.29 o 
   7   0   6        0.95        3.31      1.02 o 
   8   0   6        1.68        0.27      1.47 o 
 -10   1   6       14.19       15.78      2.30 o 
  -9   1   6        1.23        3.02      1.19 o 
  -8   1   6        0.36        0.77      0.97 o 
  -7   1   6        2.42        2.77      0.92 o 
  -6   1   6        0.58        0.33      0.63 o 
  -5   1   6        0.03        0.26      0.56 o 
  -4   1   6        6.72        5.94      0.96 o 
  -3   1   6       32.02       37.40      1.73 o 
  -2   1   6      235.59      252.74      4.88 o 
  -1   1   6       13.48        9.81      1.01 o 
   0   1   6        0.86        1.63      0.62 o 
   1   1   6      168.50      161.06      2.70 o 
   2   1   6      225.84      189.92      4.06 o 
   3   1   6       16.91       15.83      1.63 o 
   4   1   6      124.38      125.54      3.64 o 
   5   1   6       23.08       21.04      2.16 o 
   6   1   6        0.60        1.23      1.21 o 
   7   1   6        5.72        7.26      2.08 o 
 -11   2   6        0.62        7.62      1.64 o 
 -10   2   6        7.64        7.55      1.77 o 
  -9   2   6        8.38        7.62      1.77 o 
  -8   2   6       11.51        9.65      1.56 o 
  -7   2   6       12.74       13.22      1.53 o 
  -6   2   6        6.23        5.31      1.04 o 
  -5   2   6      100.57       96.41      2.98 o 
  -4   2   6      200.89      202.20      4.17 o 
  -3   2   6      363.32      386.06      8.32 o 
  -2   2   6        6.04        4.26      1.20 o 
  -1   2   6       64.31       62.26      2.19 o 
   0   2   6      104.22       98.61      2.18 o 
   1   2   6       28.03       27.01      1.41 o 
   2   2   6       65.43       59.72      2.54 o 
   3   2   6        5.03        3.00      1.13 o 
   4   2   6       57.59       54.42      2.50 o 
   5   2   6        3.91        3.72      1.72 o 
   6   2   6        3.21        6.17      2.11 o 
   7   2   6        1.72        4.38      1.76 o 
 -10   3   6        2.96        3.83      1.21 o 
  -9   3   6        4.97        5.27      1.13 o 
  -8   3   6        5.31        3.75      1.02 o 
  -7   3   6       47.63       47.25      2.37 o 
  -6   3   6       43.84       45.81      2.28 o 
  -5   3   6       32.21       27.65      1.91 o 
  -4   3   6       56.06       59.72      2.41 o 
  -3   3   6       46.97       44.88      2.06 o 
  -2   3   6       36.48       33.51      1.78 o 
  -1   3   6       39.87       38.07      1.89 o 
   0   3   6      149.04      139.17      3.59 o 
   1   3   6       21.86       22.71      1.69 o 
   2   3   6      568.61      543.02      7.41 o 
   3   3   6       61.33       64.12      3.64 o 
   4   3   6       57.40       48.48      3.63 o 
   5   3   6       18.61       21.76      3.17 o 
   6   3   6        8.06        7.21      2.27 o 
 -10   4   6        9.13       12.84      1.66 o 
  -9   4   6        0.05        1.82      1.56 o 
  -8   4   6        7.50        9.96      1.54 o 
  -7   4   6       56.69       54.32      2.59 o 
  -6   4   6        8.91        8.04      1.30 o 
  -5   4   6        0.02        0.14      0.71 o 
  -4   4   6      211.68      198.87      4.45 o 
  -3   4   6       61.25       54.50      2.42 o 
  -2   4   6      673.58      706.52      8.69 o 
  -1   4   6       14.60       20.64      1.33 o 
   0   4   6      615.74      638.31      6.43 o 
   1   4   6      267.85      271.58      4.08 o 
   2   4   6       39.54       33.95      3.08 o 
   3   4   6        0.08        0.26      1.40 o 
   4   4   6        0.58        0.39      1.40 o 
   5   4   6        1.37        2.37      1.82 o 
   6   4   6        0.78        3.65      1.98 o 
 -10   5   6        0.14        2.56      0.90 o 
  -9   5   6        6.98        8.60      2.05 o 
  -8   5   6       49.37       45.03      2.64 o 
  -7   5   6       16.99       16.75      1.89 o 
  -6   5   6      212.17      190.80      4.79 o 
  -5   5   6       10.81       10.16      1.45 o 
  -4   5   6       87.14       77.07      2.94 o 
  -3   5   6       67.12       69.42      2.77 o 
  -2   5   6      227.96      236.76      4.96 o 
  -1   5   6       13.00       12.39      1.48 o 
   0   5   6       48.56       56.19      1.98 o 
   1   5   6       17.37       18.11      1.65 o 
   2   5   6       13.27       18.25      2.57 o 
   3   5   6        0.13        0.19      1.53 o 
   4   5   6       10.61        5.50      2.18 o 
   5   5   6        0.34       -0.63      1.62 o 
  -9   6   6        1.87        1.79      1.11 o 
  -8   6   6       10.48        8.43      1.47 o 
  -7   6   6       17.07       16.01      3.70 o 
  -6   6   6        9.42       10.15      1.51 o 
  -5   6   6       12.93       10.94      1.51 o 
  -4   6   6        0.70        0.78      0.82 o 
  -3   6   6       18.59       18.11      1.78 o 
  -2   6   6        0.91       -0.04      0.79 o 
  -1   6   6       66.58       65.78      3.94 o 
   0   6   6       91.41       95.59      4.65 o 
   1   6   6        0.19        1.38      1.19 o 
   2   6   6       11.10       14.21      2.52 o 
   3   6   6        4.21        2.54      1.76 o 
   4   6   6       10.68        9.27      2.62 o 
  -8   7   6        7.05        9.25      1.61 o 
  -7   7   6        1.01        2.15      0.99 o 
  -6   7   6       26.17       24.00      2.20 o 
  -5   7   6        0.21        0.37      0.66 o 
  -4   7   6       26.11       28.04      3.76 o 
  -3   7   6        3.31        3.46      1.47 o 
  -2   7   6       33.85       33.09      3.34 o 
  -1   7   6       14.96       12.51      2.28 o 
   0   7   6        0.78        1.09      1.19 o 
  -7   8   6        3.60        2.30      1.15 o 
  -6   8   6       16.41       16.72      2.03 o 
  -5   8   6       13.98       19.28      2.02 o 
  -4   8   6       26.10       37.78      3.72 o 
  -3   8   6       31.25       30.32      3.46 o 
  -2   8   6       14.11       18.83      2.74 o 
  -1   8   6        3.34        2.51      1.35 o 
   0   8   6        7.33        9.88      2.15 o 
  -4   9   6        5.38        7.79      1.99 o 
  -3   9   6       23.37       33.88      3.78 o 
  -2 -12   7        0.67        0.44      2.10 o 
  -1 -12   7       37.72       40.92      4.52 o 
   0 -12   7        9.73       12.00      2.98 o 
   1 -12   7        9.16       11.25      3.02 o 
   2 -12   7        0.01        1.76      2.04 o 
  -4 -11   7        1.49       -0.55      1.62 o 
  -3 -11   7        2.92        4.84      2.30 o 
  -2 -11   7        3.49        2.22      2.13 o 
  -1 -11   7        7.86        8.20      2.56 o 
   0 -11   7        8.32        7.75      2.52 o 
   1 -11   7       13.61       12.63      2.86 o 
   2 -11   7        8.24        7.87      2.45 o 
   5 -11   7        0.05        1.14      1.33 o 
  -5 -10   7        0.66        1.50      1.84 o 
  -4 -10   7        0.40       -1.35      1.35 o 
  -3 -10   7        0.04       -1.21      1.43 o 
  -2 -10   7        3.39        2.91      1.86 o 
  -1 -10   7        0.38        1.24      1.48 o 
   0 -10   7        3.12        4.36      2.10 o 
   1 -10   7        3.31        1.93      1.74 o 
   2 -10   7       21.20       26.11      3.20 o 
   4 -10   7       11.90       12.15      2.44 o 
   5 -10   7        0.77        1.57      1.31 o 
   6 -10   7        7.60        9.19      2.22 o 
  -7  -9   7        1.64        0.70      1.60 o 
  -6  -9   7       16.23       21.00      3.24 o 
  -5  -9   7        1.33        1.18      1.52 o 
  -4  -9   7        7.03        4.69      1.82 o 
  -3  -9   7       15.01       13.50      2.56 o 
  -2  -9   7        0.05        2.83      1.62 o 
  -1  -9   7       14.66       14.38      2.52 o 
   0  -9   7        9.87        8.61      2.16 o 
   1  -9   7       11.48       12.44      2.39 o 
   2  -9   7       48.76       52.50      5.90 o 
   3  -9   7        9.91       11.52      2.22 o 
   4  -9   7       32.91       32.89      3.29 o 
   5  -9   7       69.77       83.55      4.84 o 
   6  -9   7        1.06        1.53      1.30 o 
   7  -9   7        3.93        8.40      2.11 o 
  -7  -8   7       13.42       20.43      3.19 o 
  -6  -8   7       14.39       13.33      2.62 o 
  -5  -8   7       19.93       18.56      2.90 o 
  -4  -8   7        0.00       -0.72      1.04 o 
  -3  -8   7       15.89       15.27      2.57 o 
  -2  -8   7       26.74       28.77      3.08 o 
  -1  -8   7       39.03       39.37      3.20 o 
   0  -8   7       15.42       18.84      1.60 o 
   1  -8   7        0.66        1.65      0.92 o 
   2  -8   7        1.95        1.89      2.08 o 
   3  -8   7       19.68       21.34      2.68 o 
   4  -8   7        0.09        0.61      1.24 o 
   5  -8   7       15.02       15.54      2.69 o 
   6  -8   7        0.04        2.04      1.33 o 
   7  -8   7        0.11        0.09      0.97 o 
  -8  -7   7        0.04        0.26      1.26 o 
  -7  -7   7       59.52       59.10      4.12 o 
  -6  -7   7        6.37        4.02      1.65 o 
  -5  -7   7       31.65       35.02      3.32 o 
  -4  -7   7       20.25       28.22      3.03 o 
  -3  -7   7       11.32       10.00      2.06 o 
  -2  -7   7       92.47       92.96      4.35 o 
  -1  -7   7        9.51       10.50      1.30 o 
   0  -7   7       36.88       32.57      1.84 o 
   1  -7   7        4.10        4.25      1.34 o 
   2  -7   7       11.19       12.21      1.44 o 
   3  -7   7       20.69       18.61      2.44 o 
   4  -7   7       64.03       63.56      3.99 o 
   5  -7   7       46.35       40.05      3.36 o 
   6  -7   7        1.92        4.57      1.60 o 
   7  -7   7        5.10        3.89      1.43 o 
   8  -7   7        0.14        1.04      1.26 o 
  -9  -6   7        1.15       -0.65      1.11 o 
  -8  -6   7        9.66       11.35      2.18 o 
  -7  -6   7        2.04        1.72      1.43 o 
  -6  -6   7       30.57       32.87      3.17 o 
  -5  -6   7        8.86        7.77      1.96 o 
  -4  -6   7        2.55        4.24      1.62 o 
  -3  -6   7        0.69        0.39      0.79 o 
  -2  -6   7       63.55       63.69      2.38 o 
  -1  -6   7       16.48       17.21      1.46 o 
   0  -6   7      224.57      226.26      4.28 o 
   1  -6   7        3.16        4.53      1.08 o 
   2  -6   7        4.57        4.53      1.35 o 
   3  -6   7        1.39        0.14      1.28 o 
   4  -6   7       35.26       35.24      3.25 o 
   5  -6   7       19.84       18.37      2.69 o 
   6  -6   7       11.34        9.95      2.10 o 
   7  -6   7        0.07        0.72      1.38 o 
   8  -6   7       12.42       13.22      2.81 o 
  -9  -5   7        0.00       -0.46      1.01 o 
  -8  -5   7        0.23       -0.63      0.89 o 
  -7  -5   7        0.00        1.21      1.01 o 
  -6  -5   7        1.52        2.16      1.31 o 
  -5  -5   7       48.32       47.78      3.32 o 
  -4  -5   7       10.84        7.89      1.13 o 
  -3  -5   7       19.18       19.70      1.50 o 
  -2  -5   7       55.75       48.89      2.01 o 
  -1  -5   7        3.50        3.53      1.07 o 
   0  -5   7        0.78        0.60      0.70 o 
   1  -5   7      163.75      166.81      3.50 o 
   2  -5   7       58.27       56.54      2.16 o 
   3  -5   7       33.03       37.30      3.24 o 
   4  -5   7      114.09      111.98      5.10 o 
   5  -5   7       17.77       14.50      2.44 o 
   6  -5   7        1.68        0.19      1.36 o 
   7  -5   7        0.09       -1.12      1.12 o 
   8  -5   7       10.65       15.98      3.00 o 
 -10  -4   7        3.29        2.23      1.23 o 
  -9  -4   7        0.75       -0.19      0.82 o 
  -8  -4   7        5.93        6.94      1.70 o 
  -7  -4   7        2.56        1.52      1.07 o 
  -6  -4   7       62.17       59.86      2.40 o 
  -5  -4   7      170.22      164.75      5.14 o 
  -4  -4   7       58.76       58.61      3.66 o 
  -3  -4   7      102.61       98.31      2.76 o 
  -2  -4   7       99.72       98.33      4.82 o 
  -1  -4   7        7.37        7.87      1.04 o 
   0  -4   7       16.27       14.31      1.20 o 
   1  -4   7       76.85       63.72      5.30 o 
   2  -4   7       21.93       22.89      2.62 o 
   3  -4   7      117.62      112.53      4.87 o 
   4  -4   7        1.62        2.08      1.60 o 
   5  -4   7      254.10      224.57      7.40 o 
   6  -4   7        4.35        5.86      1.79 o 
   7  -4   7        0.25        0.37      1.11 o 
   8  -4   7        4.85        4.82      1.86 o 
 -10  -3   7        0.34        4.29      1.14 o 
  -9  -3   7        1.71        2.90      1.02 o 
  -7  -3   7       23.79       21.78      2.23 o 
  -6  -3   7      129.92      118.56      4.58 o 
  -5  -3   7        0.21        1.64      1.12 o 
  -4  -3   7       74.82       85.29      3.72 o 
  -3  -3   7        6.83        6.66      1.43 o 
  -2  -3   7       80.67       73.70      3.44 o 
  -1  -3   7       15.28       20.33      2.15 o 
   0  -3   7       47.79       49.76      3.14 o 
   1  -3   7       90.75       91.66      3.59 o 
   2  -3   7       14.02       12.20      2.16 o 
   3  -3   7      288.81      284.12      7.77 o 
   4  -3   7        1.61        0.95      1.50 o 
   5  -3   7       56.75       55.96      3.82 o 
   6  -3   7        8.80       11.62      2.23 o 
   7  -3   7       39.90       46.37      3.72 o 
   8  -3   7        0.05        1.72      1.26 o 
  -9  -2   7        3.56        2.20      1.23 o 
  -8  -2   7       13.11       12.34      1.94 o 
  -7  -2   7        5.03        3.85      1.35 o 
  -6  -2   7       69.44       61.88      3.44 o 
  -5  -2   7        0.43        1.21      1.12 o 
  -4  -2   7       27.27       31.00      2.54 o 
  -3  -2   7       78.44       83.88      3.75 o 
  -2  -2   7        0.04        0.87      1.07 o 
  -1  -2   7      249.32      246.90      6.24 o 
   0  -2   7      115.22      111.79      4.40 o 
   1  -2   7      410.67      413.46      8.86 o 
   2  -2   7      322.91      321.66      8.18 o 
   3  -2   7       11.87       18.01      2.57 o 
   4  -2   7      354.34      362.17      9.12 o 
   5  -2   7      101.82      102.32      4.26 o 
   6  -2   7        0.74        2.67      1.10 o 
   7  -2   7       16.78       21.31      2.41 o 
   8  -2   7        0.17       -0.69      1.59 o 
 -10  -1   7        0.95        3.12      1.26 o 
  -9  -1   7       24.23       21.61      2.54 o 
  -8  -1   7        3.40        3.99      1.36 o 
  -7  -1   7       31.23       27.11      2.64 o 
  -6  -1   7        1.28        3.02      1.33 o 
  -5  -1   7        4.25        3.85      1.38 o 
  -4  -1   7      246.19      238.97      6.44 o 
  -3  -1   7        2.39        2.40      1.24 o 
  -2  -1   7       62.44       63.60      3.34 o 
  -1  -1   7       78.04       86.74      3.80 o 
   0  -1   7       81.65       84.17      3.99 o 
   1  -1   7       78.46       81.36      4.02 o 
   2  -1   7        0.23       -1.31      1.31 o 
   3  -1   7       19.57       24.34      2.73 o 
   4  -1   7       18.24       15.67      2.86 o 
   5  -1   7       94.37       87.03      3.26 o 
   6  -1   7        0.27        0.51      0.94 o 
   7  -1   7       17.93       16.87      1.95 o 
   8  -1   7        0.28        0.35      2.78 o 
 -11   0   7        0.65        2.08      1.11 o 
 -10   0   7        0.25        1.45      0.95 o 
  -9   0   7       16.00       19.21      2.45 o 
  -8   0   7       37.34       30.47      2.93 o 
  -7   0   7       25.61       29.33      2.81 o 
  -6   0   7        0.82        2.33      1.26 o 
  -5   0   7        4.83        4.88      0.97 o 
  -4   0   7       35.44       36.77      1.86 o 
  -3   0   7        0.37        0.31      0.65 o 
  -2   0   7      164.94      161.12      3.50 o 
  -1   0   7      364.90      367.83      8.38 o 
   0   0   7       37.12       39.16      1.73 o 
   1   0   7      142.12      142.21      6.43 o 
   2   0   7        6.09        7.58      2.03 o 
   3   0   7       56.03       54.93      3.08 o 
   4   0   7      111.86      110.76      3.59 o 
   5   0   7        2.71        1.92      1.00 o 
   6   0   7        0.00       -0.65      0.80 o 
   7   0   7        2.65        9.73      2.25 o 
 -11   1   7        3.59        2.15      1.30 o 
 -10   1   7        9.05       10.17      2.10 o 
  -9   1   7        0.58        0.09      0.99 o 
  -8   1   7       10.53       11.50      2.11 o 
  -7   1   7        1.01        0.92      0.74 o 
  -6   1   7        6.09        5.11      1.38 o 
  -5   1   7        0.00       -0.52      0.80 o 
  -4   1   7       15.50       13.31      4.06 o 
  -3   1   7        2.14        1.61      1.52 o 
  -2   1   7       38.37       38.90      1.90 o 
  -1   1   7       55.92       56.51      4.26 o 
   0   1   7       46.53       41.67      1.86 o 
   1   1   7       50.24       59.43      2.17 o 
   2   1   7      102.72       94.97      3.15 o 
   3   1   7       41.55       33.51      2.21 o 
   4   1   7       15.46       12.22      1.62 o 
   5   1   7        1.51        2.85      1.10 o 
   6   1   7       10.26       13.36      2.78 o 
   7   1   7        3.70        5.21      2.10 o 
 -11   2   7        0.20       -0.14      1.01 o 
 -10   2   7        2.20        1.79      1.01 o 
  -9   2   7        0.78       -0.90      0.90 o 
  -8   2   7        5.47        7.17      1.28 o 
  -7   2   7        0.83        2.18      0.88 o 
  -6   2   7        0.10       -0.69      0.69 o 
  -5   2   7       16.04       15.05      1.55 o 
  -4   2   7       11.83       15.10      3.24 o 
  -3   2   7       47.99       46.32      2.11 o 
  -2   2   7       22.46       22.29      1.79 o 
  -1   2   7        1.02        1.16      0.88 o 
   0   2   7       10.32        8.03      1.18 o 
   1   2   7      312.89      295.06      4.14 o 
   2   2   7       42.16       42.57      3.44 o 
   3   2   7        6.40        7.64      1.45 o 
   4   2   7        7.42        8.24      2.10 o 
   5   2   7        4.40        2.57      1.82 o 
   6   2   7        4.90        4.14      2.13 o 
 -10   3   7        0.56        1.04      1.07 o 
  -9   3   7        0.33       -0.45      0.83 o 
  -8   3   7        0.50        0.69      0.82 o 
  -7   3   7        0.28        0.63      0.73 o 
  -6   3   7        8.79       11.08      1.55 o 
  -5   3   7        6.68        6.78      2.02 o 
  -4   3   7       61.95       60.76      3.67 o 
  -3   3   7       21.34       20.79      2.49 o 
  -2   3   7      437.67      441.88     13.83 o 
  -1   3   7       69.12       64.45      2.48 o 
   0   3   7       91.48       89.64      2.41 o 
   1   3   7        9.70        6.56      1.01 o 
   2   3   7       99.76       97.08      3.28 o 
   3   3   7       29.35       25.58      3.02 o 
   4   3   7        2.82       -0.02      1.52 o 
   5   3   7        3.61        2.86      1.84 o 
 -10   4   7        1.12        1.70      1.01 o 
  -9   4   7        9.61        9.02      2.56 o 
  -8   4   7        3.71        4.82      1.28 o 
  -7   4   7       12.33       12.90      1.71 o 
  -6   4   7        9.47        9.94      1.51 o 
  -5   4   7      148.79      144.41      4.08 o 
  -4   4   7       19.34       20.88      2.04 o 
  -3   4   7      367.00      384.75      6.55 o 
  -2   4   7       39.94       37.61      2.07 o 
  -1   4   7       79.98       76.23      2.82 o 
   0   4   7        0.81        0.25      0.92 o 
   1   4   7       92.62       80.76      3.05 o 
   2   4   7        2.27       -0.44      1.41 o 
   3   4   7        0.10       -1.16      1.16 o 
   4   4   7        7.01        6.61      2.30 o 
   5   4   7        4.07        1.84      1.94 o 
  -9   5   7       28.56       26.49      4.74 o 
  -8   5   7        0.15        2.27      2.31 o 
  -7   5   7        5.67        7.92      1.49 o 
  -6   5   7        5.05        2.42      1.05 o 
  -5   5   7       21.44       23.53      4.51 o 
  -4   5   7       49.87       49.94      2.53 o 
  -3   5   7       19.68       23.81      2.68 o 
  -2   5   7       41.75       41.46      2.34 o 
  -1   5   7       55.36       59.56      2.67 o 
   0   5   7        5.34        5.52      1.52 o 
   1   5   7        0.63       -0.75      1.28 o 
   2   5   7        0.75        3.25      1.74 o 
   3   5   7        7.92        9.59      2.30 o 
   4   5   7        0.61        1.26      1.76 o 
  -9   6   7        1.07        0.67      1.05 o 
  -8   6   7        2.76        2.00      1.13 o 
  -7   6   7        0.37        0.34      0.95 o 
  -6   6   7        2.78        2.23      1.06 o 
  -5   6   7        3.83        4.87      1.48 o 
  -4   6   7       12.22       12.52      1.74 o 
  -3   6   7      106.74      109.78      4.14 o 
  -2   6   7       31.13       35.85      3.76 o 
  -1   6   7       11.05       10.82      2.06 o 
   0   6   7        0.11        1.89      1.21 o 
  -7   7   7        6.80        8.90      1.64 o 
  -6   7   7        8.41       13.24      2.41 o 
  -5   7   7        5.10        5.57      1.16 o 
  -4   7   7        1.84        1.59      0.95 o 
  -3   7   7       41.27       43.52      3.48 o 
  -2   7   7        5.06       12.01      2.23 o 
  -1   7   7       14.70       20.55      2.81 o 
   0   7   7        1.37        1.72      1.04 o 
  -5   8   7       31.53       41.60      4.11 o 
  -4   8   7        3.32        8.90      1.98 o 
  -3   8   7       29.99       31.88      3.58 o 
  -2   8   7        4.09        8.03      1.93 o 
  -1 -12   8        0.23       -0.49      2.03 o 
   0 -12   8        2.49        1.52      2.20 o 
   1 -12   8        0.75        1.18      2.16 o 
   2 -12   8        0.21       -1.58      1.82 o 
  -4 -11   8        0.00       -1.45      1.45 o 
  -3 -11   8        3.36        1.57      1.99 o 
  -2 -11   8       10.29       12.73      2.95 o 
  -1 -11   8       17.18       17.60      3.25 o 
   0 -11   8        0.29        0.48      1.86 o 
   1 -11   8       11.04       11.61      2.88 o 
   2 -11   8        2.86        5.98      2.27 o 
  -5 -10   8        3.22        2.74      1.72 o 
  -4 -10   8        1.51        0.94      1.69 o 
  -3 -10   8        0.39       -0.73      1.77 o 
  -2 -10   8        2.34        2.22      1.67 o 
  -1 -10   8       30.97       30.01      3.43 o 
   0 -10   8        9.31       12.49      2.56 o 
   1 -10   8       14.56        9.54      2.44 o 
   2 -10   8        6.82        6.00      2.13 o 
   3 -10   8       17.92       20.11      2.76 o 
   4 -10   8        0.08       -0.27      1.12 o 
   5 -10   8       21.55       25.60      3.36 o 
   6 -10   8        3.14        4.18      1.87 o 
  -6  -9   8        5.01        6.80      2.25 o 
  -5  -9   8        0.85       -0.53      1.24 o 
  -4  -9   8        0.02       -1.50      1.50 o 
  -3  -9   8       68.46       65.63      4.40 o 
  -2  -9   8        9.08        7.06      1.99 o 
  -1  -9   8       80.65       69.22      4.23 o 
   0  -9   8        5.01        6.63      1.93 o 
   1  -9   8       20.89       20.81      2.71 o 
   2  -9   8      121.57      127.52      4.41 o 
   3  -9   8       55.10       56.27      3.85 o 
   4  -9   8       73.52       81.71      4.75 o 
   5  -9   8       27.05       26.30      3.31 o 
   6  -9   8        0.06        2.06      1.40 o 
  -7  -8   8        0.43        0.34      1.38 o 
  -6  -8   8       51.96       53.29      4.04 o 
  -5  -8   8        1.83        4.75      1.76 o 
  -4  -8   8        4.95        4.94      1.84 o 
  -3  -8   8       44.68       35.19      3.43 o 
  -2  -8   8        7.27        6.36      1.82 o 
  -1  -8   8       26.34       20.74      2.66 o 
   0  -8   8       66.43       63.54      2.55 o 
   1  -8   8        5.93        5.70      1.43 o 
   2  -8   8        5.00        9.12      1.99 o 
   3  -8   8       27.59       29.87      3.14 o 
   4  -8   8        0.95        0.80      1.43 o 
   5  -8   8        2.12        3.25      1.47 o 
   6  -8   8        7.15        6.80      1.84 o 
   7  -8   8        0.06       -1.06      1.06 o 
  -8  -7   8       26.36       29.77      3.44 o 
  -7  -7   8       30.86       28.68      3.36 o 
  -6  -7   8        2.47        3.19      1.47 o 
  -5  -7   8        1.89        0.60      1.06 o 
  -4  -7   8        7.85        4.38      1.62 o 
  -3  -7   8        0.03        2.81      1.33 o 
  -2  -7   8        4.70        2.56      1.38 o 
  -1  -7   8        0.02       -0.66      0.76 o 
   0  -7   8        2.87        2.33      1.18 o 
   1  -7   8       31.10       30.84      2.20 o 
   2  -7   8       85.68       87.00      4.36 o 
   3  -7   8      168.84      172.49      6.34 o 
   4  -7   8       22.97       17.64      2.71 o 
   5  -7   8       23.43       19.29      2.91 o 
   6  -7   8        2.75        1.48      1.24 o 
   7  -7   8       10.49       11.23      2.35 o 
  -9  -6   8       18.32       17.52      2.71 o 
  -8  -6   8        3.95        6.92      1.91 o 
  -7  -6   8        0.22        0.78      1.14 o 
  -6  -6   8        2.33       -0.55      0.85 o 
  -5  -6   8       19.51       19.61      2.62 o 
  -4  -6   8        0.03        0.85      1.14 o 
  -3  -6   8        0.04        1.13      0.90 o 
  -2  -6   8      229.43      231.39      4.55 o 
  -1  -6   8        0.44       -0.17      0.75 o 
   0  -6   8        3.40        4.45      1.08 o 
   1  -6   8      141.19      144.15      4.87 o 
   2  -6   8        5.15        6.75      1.94 o 
   3  -6   8        1.10        0.07      1.30 o 
   4  -6   8        4.25        5.27      1.77 o 
   5  -6   8       11.16       10.19      2.25 o 
   6  -6   8        0.04       -0.65      0.65 o 
   7  -6   8        9.42        9.71      2.57 o 
  -9  -5   8        0.65        1.70      1.11 o 
  -8  -5   8        5.37        6.78      1.65 o 
  -7  -5   8        9.99       12.51      2.16 o 
  -6  -5   8        5.19        5.10      1.60 o 
  -5  -5   8      189.97      174.20      6.12 o 
  -4  -5   8       52.87       44.63      2.16 o 
  -3  -5   8        0.34        0.57      0.82 o 
  -2  -5   8        2.37        3.14      0.92 o 
  -1  -5   8        0.54        0.68      0.72 o 
   0  -5   8       75.49       78.56      2.62 o 
   1  -5   8       42.96       45.04      3.45 o 
   2  -5   8       44.17       47.80      3.53 o 
   3  -5   8        6.16        4.18      1.76 o 
   4  -5   8        5.86        9.17      2.08 o 
   5  -5   8        5.59        4.53      1.84 o 
   6  -5   8       13.15       17.74      2.85 o 
   7  -5   8        0.00       -0.07      1.31 o 
 -10  -4   8        0.46       -0.02      0.85 o 
  -9  -4   8        2.38        3.44      1.06 o 
  -8  -4   8       16.87       14.26      2.25 o 
  -7  -4   8        5.11        5.20      1.53 o 
  -6  -4   8      252.34      227.83      4.77 o 
  -5  -4   8      163.87      165.73      5.52 o 
  -4  -4   8       20.01       21.28      2.35 o 
  -3  -4   8       83.89       77.01      3.68 o 
  -2  -4   8        0.18       -1.18      1.18 o 
  -1  -4   8        5.21        3.70      0.94 o 
   0  -4   8       82.50       69.35      2.38 o 
   1  -4   8       54.49       53.58      2.20 o 
   2  -4   8        1.00        2.79      1.74 o 
   3  -4   8      595.88      637.27     12.83 o 
   4  -4   8      141.86      122.07      5.56 o 
   5  -4   8        6.22        6.53      1.98 o 
   6  -4   8        0.09        0.51      1.21 o 
   7  -4   8        3.51        4.14      1.69 o 
 -10  -3   8        3.96        4.93      1.16 o 
  -9  -3   8        4.80        7.07      1.33 o 
  -7  -3   8       12.65       11.76      2.04 o 
  -6  -3   8       17.92       16.67      2.23 o 
  -5  -3   8       22.00       22.46      2.49 o 
  -4  -3   8        7.81        7.38      1.81 o 
  -3  -3   8      296.96      291.96      7.21 o 
  -2  -3   8       21.54       19.24      2.32 o 
  -1  -3   8      363.58      355.81      8.30 o 
   0  -3   8       31.06       32.07      2.86 o 
   1  -3   8       42.43       43.01      3.48 o 
   2  -3   8       91.84       87.46      4.58 o 
   3  -3   8       75.65       74.34      4.53 o 
   4  -3   8        9.55       10.57      2.32 o 
   5  -3   8        0.00        1.24      1.38 o 
   6  -3   8        5.77        1.98      1.50 o 
   7  -3   8        0.78        3.54      1.69 o 
  -9  -2   8        6.20        5.86      1.65 o 
  -8  -2   8        1.10       -0.29      0.97 o 
  -7  -2   8        3.50        2.54      1.28 o 
  -6  -2   8       19.81       15.88      2.32 o 
  -5  -2   8       61.57       69.43      3.78 o 
  -4  -2   8        0.77        1.47      1.33 o 
  -3  -2   8      103.11       98.35      4.28 o 
  -2  -2   8        0.23        0.55      1.21 o 
  -1  -2   8        0.58        0.46      1.33 o 
   0  -2   8       67.89       65.98      3.90 o 
   1  -2   8       34.94       38.82      3.27 o 
   2  -2   8        2.31        2.01      1.74 o 
   3  -2   8      137.52      129.33      5.71 o 
   4  -2   8        0.09        0.07      1.50 o 
   5  -2   8        2.72        3.10      1.65 o 
   6  -2   8        4.71        3.05      1.70 o 
   7  -2   8       10.97       11.43      2.49 o 
 -10  -1   8        0.02       -0.36      0.72 o 
  -9  -1   8       11.47       14.84      2.30 o 
  -8  -1   8        3.16        4.41      1.48 o 
  -7  -1   8       20.53       18.56      2.45 o 
  -6  -1   8       10.36        9.68      1.96 o 
  -5  -1   8        7.16       10.58      1.98 o 
  -4  -1   8       11.50       15.78      2.25 o 
  -3  -1   8      101.74      106.56      4.70 o 
  -2  -1   8        6.27        3.60      1.57 o 
  -1  -1   8        0.00       -1.04      1.23 o 
   0  -1   8        3.05        6.03      1.91 o 
   1  -1   8       17.86       12.63      2.37 o 
   2  -1   8        0.69        0.99      1.58 o 
   3  -1   8       17.92       19.27      2.79 o 
   4  -1   8        3.88        2.40      1.60 o 
   5  -1   8        3.94        3.68      1.54 o 
   6  -1   8        0.94       -0.11      0.91 o 
   7  -1   8        6.09        9.49      1.60 o 
 -10   0   8        3.63        4.75      1.52 o 
  -9   0   8       19.90       20.09      2.62 o 
  -8   0   8        0.17        1.12      1.11 o 
  -7   0   8       14.52       16.43      2.51 o 
  -6   0   8       20.32       20.26      2.61 o 
  -5   0   8       59.27       57.72      2.51 o 
  -4   0   8       38.28       40.89      2.08 o 
  -3   0   8       74.76       71.68      2.56 o 
  -2   0   8        4.44        2.65      0.83 o 
  -1   0   8       80.66       77.93      2.56 o 
   0   0   8        2.52        4.72      0.93 o 
   1   0   8       29.79       36.11      3.27 o 
   2   0   8       21.10       17.79      2.69 o 
   3   0   8        4.20        5.23      1.84 o 
   4   0   8       62.26       64.98      2.99 o 
   5   0   8        4.44        5.77      1.84 o 
   6   0   8        1.49        2.04      1.13 o 
 -10   1   8        0.00        0.31      0.99 o 
  -9   1   8        2.71        1.52      1.14 o 
  -8   1   8        6.02        8.25      1.96 o 
  -7   1   8       33.34       34.18      2.29 o 
  -6   1   8        0.18       -0.33      1.48 o 
  -5   1   8       16.06       14.27      1.58 o 
  -4   1   8       31.41       32.34      3.92 o 
  -3   1   8        9.77        9.21      1.31 o 
  -2   1   8       41.56       39.41      3.66 o 
  -1   1   8       56.02       53.89      2.30 o 
   0   1   8       53.22       51.41      4.11 o 
   1   1   8        1.47        0.90      1.60 o 
   2   1   8      107.71       87.32      4.70 o 
   3   1   8        7.95        3.25      1.22 o 
   4   1   8       45.27       43.55      5.96 o 
   5   1   8        0.00        0.76      1.03 o 
   6   1   8        2.70        1.94      2.01 o 
 -10   2   8        0.21        3.17      1.35 o 
  -9   2   8        1.95        3.92      1.53 o 
  -8   2   8        0.02       -0.35      0.75 o 
  -7   2   8        1.35       -0.64      0.64 o 
  -6   2   8       13.48       14.22      1.69 o 
  -5   2   8       75.58       75.45      5.54 o 
  -4   2   8      246.57      254.16      5.25 o 
  -3   2   8      183.66      191.57      6.07 o 
  -2   2   8      111.47      109.27      6.27 o 
  -1   2   8        0.31       -0.90      1.01 o 
   0   2   8       33.06       34.01      5.53 o 
   1   2   8       13.50        8.28      2.22 o 
   2   2   8       16.78       14.19      1.76 o 
   3   2   8        3.08        2.12      1.18 o 
   4   2   8        1.08        1.06      1.67 o 
   5   2   8        0.35       -0.36      1.55 o 
 -10   3   8        8.30        7.87      2.08 o 
  -9   3   8       31.62       30.91      2.49 o 
  -8   3   8       10.75       11.63      1.73 o 
  -7   3   8        3.86        5.19      1.41 o 
  -6   3   8       24.68       26.99      2.20 o 
  -5   3   8       93.77       94.98      3.67 o 
  -4   3   8       10.60       11.28      1.61 o 
  -3   3   8       56.83       52.95      2.63 o 
  -2   3   8       28.75       26.21      1.98 o 
  -1   3   8       30.51       31.38      2.00 o 
   0   3   8       63.07       69.92      2.73 o 
   1   3   8        7.71        5.81      1.40 o 
   2   3   8       12.43       14.15      1.79 o 
   3   3   8        1.46        0.55      1.65 o 
   4   3   8        0.28        0.37      1.53 o 
  -9   4   8        4.38        4.50      1.36 o 
  -8   4   8       58.98       60.99      3.11 o 
  -7   4   8        1.01        1.66      1.01 o 
  -6   4   8        0.28        0.64      0.88 o 
  -5   4   8       21.69       23.46      2.08 o 
  -4   4   8       14.39       12.81      1.66 o 
  -3   4   8       12.49       13.97      1.66 o 
  -2   4   8       10.01        9.72      1.93 o 
  -1   4   8        6.61        9.14      2.47 o 
   0   4   8       10.83       10.50      1.44 o 
   1   4   8        2.06       -0.31      1.47 o 
   2   4   8       61.36       59.54      4.19 o 
   3   4   8        0.00       -1.45      1.45 o 
   4   4   8        1.35       -0.05      1.89 o 
  -9   5   8       12.57       14.39      1.98 o 
  -8   5   8        6.65        9.66      1.75 o 
  -7   5   8        0.00       -0.36      0.86 o 
  -6   5   8        5.11        6.78      1.30 o 
  -5   5   8        6.80        6.51      1.30 o 
  -4   5   8       16.37       13.99      1.76 o 
  -3   5   8        0.82        1.27      0.85 o 
  -2   5   8        1.58        1.08      1.56 o 
  -1   5   8        2.89        1.09      1.38 o 
   2   5   8        0.00       -1.31      1.45 o 
  -8   6   8        0.01       -0.11      1.02 o 
  -7   6   8        0.53       -0.48      0.96 o 
  -6   6   8        5.52        8.50      1.44 o 
  -5   6   8        8.83       11.05      1.60 o 
  -4   6   8        1.91        2.47      0.98 o 
  -3   6   8        2.14        4.49      1.56 o 
  -2   6   8        1.87        4.02      1.47 o 
  -1   6   8        0.44        0.20      1.07 o 
  -6   7   8        0.35       -0.71      0.71 o 
  -5   7   8        0.20        0.93      1.30 o 
  -4   7   8        3.93        4.12      1.50 o 
  -3   7   8        3.44        7.02      1.89 o 
  -2   7   8        0.51        3.61      1.41 o 
  -1   7   8        3.08        5.33      1.43 o 
  -3 -11   9       11.20        9.22      2.64 o 
  -2 -11   9       13.55       15.51      2.98 o 
  -1 -11   9        3.88        1.57      1.93 o 
   0 -11   9        0.06       -1.64      1.64 o 
   1 -11   9        0.37        2.98      2.06 o 
  -5 -10   9        0.97        3.48      1.82 o 
  -4 -10   9        1.10        2.25      1.87 o 
  -3 -10   9        7.90        6.97      2.37 o 
  -2 -10   9        1.64        2.33      1.89 o 
  -1 -10   9        0.09       -1.47      1.47 o 
   0 -10   9        1.41        0.58      1.64 o 
   1 -10   9        7.09        6.58      2.16 o 
   4 -10   9        7.29       11.37      2.47 o 
   5 -10   9        8.31        7.17      2.10 o 
  -6  -9   9        0.97        0.66      1.43 o 
  -5  -9   9        1.62        3.19      1.77 o 
  -4  -9   9        0.48        1.81      1.62 o 
  -3  -9   9        0.03       -1.28      1.28 o 
  -2  -9   9        2.17        5.79      2.03 o 
  -1  -9   9        2.86        1.69      1.57 o 
   0  -9   9       26.64       25.55      2.90 o 
   1  -9   9       64.40       60.95      2.75 o 
   2  -9   9       74.96       86.59      4.62 o 
   3  -9   9       64.69       62.82      4.18 o 
   4  -9   9       37.98       47.27      3.78 o 
   5  -9   9        0.91        5.35      1.77 o 
  -7  -8   9       10.31       10.55      2.45 o 
  -6  -8   9        7.82        8.83      2.18 o 
  -5  -8   9       14.16       12.56      2.66 o 
  -4  -8   9       28.67       17.81      2.90 o 
  -3  -8   9        0.00        0.29      1.30 o 
  -2  -8   9       81.84       74.05      4.23 o 
  -1  -8   9        2.70        1.65      1.35 o 
   0  -8   9       48.05       47.20      2.39 o 
   1  -8   9       10.61       10.69      1.83 o 
   2  -8   9      146.08      165.22      6.31 o 
   3  -8   9        7.26        7.50      2.11 o 
   4  -8   9       28.79       27.16      3.34 o 
   5  -8   9        1.45        5.25      1.77 o 
   6  -8   9       16.73       19.29      3.07 o 
  -8  -7   9        1.35        2.27      1.55 o 
  -7  -7   9        0.02        1.64      1.23 o 
  -6  -7   9       15.07       13.14      2.39 o 
  -5  -7   9        1.40       -1.11      1.11 o 
  -4  -7   9       23.25       17.71      2.69 o 
  -3  -7   9        0.39        1.26      1.35 o 
  -2  -7   9        0.00        0.73      0.86 o 
  -1  -7   9        1.18        0.62      0.89 o 
   0  -7   9       82.10       86.94      3.99 o 
   1  -7   9        0.12       -0.42      0.93 o 
   2  -7   9        4.38        5.64      1.77 o 
   3  -7   9        4.55        4.00      1.67 o 
   4  -7   9        1.20        0.92      1.31 o 
   5  -7   9        1.70        1.45      1.38 o 
   6  -7   9        2.38        2.79      1.43 o 
  -8  -6   9        1.56        0.29      0.90 o 
  -7  -6   9        0.00        0.29      0.99 o 
  -6  -6   9       23.93       21.10      2.78 o 
  -5  -6   9       12.19       11.76      2.28 o 
  -4  -6   9        1.18        0.78      1.16 o 
  -3  -6   9        1.42        1.13      0.91 o 
  -2  -6   9      134.08      125.58      3.52 o 
  -1  -6   9       17.29       17.71      1.65 o 
   0  -6   9      264.85      275.79      5.21 o 
   1  -6   9        5.07        2.27      1.72 o 
   2  -6   9       61.06       60.51      4.07 o 
   3  -6   9      237.20      241.19      7.91 o 
   4  -6   9        0.15        0.89      1.28 o 
   5  -6   9        0.66        3.12      1.35 o 
   6  -6   9        1.38        5.81      2.03 o 
   7  -6   9        0.70        2.15      1.57 o 
  -9  -5   9        0.04       -0.02      0.82 o 
  -8  -5   9        6.29        5.57      1.43 o 
  -7  -5   9       15.84       13.85      2.37 o 
  -6  -5   9        0.08        1.55      1.04 o 
  -5  -5   9       59.39       55.94      6.02 o 
  -4  -5   9        2.51        1.89      0.90 o 
  -3  -5   9       10.32       11.16      1.96 o 
  -2  -5   9      217.80      206.81      4.44 o 
  -1  -5   9       11.70       14.58      1.55 o 
   0  -5   9      376.20      375.70      5.95 o 
   1  -5   9      181.40      188.50      6.71 o 
   2  -5   9      116.93      118.64      5.59 o 
   3  -5   9        4.19        7.86      2.01 o 
   4  -5   9       24.18       21.25      2.97 o 
   5  -5   9        0.39        1.81      1.60 o 
   6  -5   9        4.42        8.71      2.25 o 
   7  -5   9        5.37        7.06      2.03 o 
  -9  -4   9       10.09        8.90      1.70 o 
  -8  -4   9       71.84       61.64      3.72 o 
  -7  -4   9        0.08        2.71      1.06 o 
  -6  -4   9      100.41      100.51      4.67 o 
  -5  -4   9      130.53      133.66      5.23 o 
  -4  -4   9      125.48      126.65      5.16 o 
  -3  -4   9        0.62        2.11      1.60 o 
  -2  -4   9      718.14      727.03     12.88 o 
  -1  -4   9       56.57       57.11      3.89 o 
   0  -4   9      179.64      184.04      4.05 o 
   1  -4   9       14.35       16.70      2.73 o 
   2  -4   9      175.72      172.03      6.68 o 
   3  -4   9       14.01       10.41      2.42 o 
   4  -4   9       17.23       14.16      2.66 o 
   5  -4   9        0.16        0.63      1.48 o 
   6  -4   9       11.01       13.68      2.66 o 
   7  -4   9        0.09        3.05      1.87 o 
  -8  -3   9        2.01        2.83      1.50 o 
  -7  -3   9        9.65        8.50      1.99 o 
  -6  -3   9        8.87        5.32      1.79 o 
  -5  -3   9        0.00       -0.15      1.33 o 
  -4  -3   9      298.00      302.04      8.01 o 
  -3  -3   9        2.77        6.15      1.84 o 
  -2  -3   9       91.59       81.99      4.24 o 
  -1  -3   9        4.02        4.12      1.98 o 
   0  -3   9        0.59        1.77      1.58 o 
   1  -3   9       14.06       14.84      2.68 o 
   2  -3   9       75.56       80.33      4.79 o 
   3  -3   9       15.23       14.06      2.71 o 
   4  -3   9        9.48        9.22      2.22 o 
   5  -3   9        1.27        2.73      1.53 o 
   6  -3   9        0.71        0.60      1.57 o 
  -9  -2   9        9.39        9.19      1.98 o 
  -8  -2   9        2.85        2.27      1.47 o 
  -7  -2   9        0.48        2.15      1.36 o 
  -6  -2   9       10.19        9.37      2.08 o 
  -5  -2   9        0.16        0.34      1.24 o 
  -4  -2   9      253.61      244.90      7.45 o 
  -3  -2   9       39.67       39.91      3.31 o 
  -2  -2   9      159.48      142.47      5.49 o 
  -1  -2   9       78.77       71.66      4.18 o 
   0  -2   9        2.27        1.86      1.76 o 
   1  -2   9       73.68       70.35      4.28 o 
   2  -2   9        0.08        0.63      1.70 o 
   3  -2   9      125.56      126.91      5.95 o 
   4  -2   9       30.39       32.65      3.60 o 
   5  -2   9       17.01       16.50      2.85 o 
   6  -2   9        0.80       -1.19      1.19 o 
 -10  -1   9        6.74        9.66      2.10 o 
  -9  -1   9        0.45        0.02      1.14 o 
  -8  -1   9       10.43       12.24      2.33 o 
  -7  -1   9        0.98        4.48      1.67 o 
  -6  -1   9       24.84       19.87      2.71 o 
  -5  -1   9        0.22        2.03      1.35 o 
  -4  -1   9       55.67       52.13      3.63 o 
  -3  -1   9        2.09        4.89      1.79 o 
  -2  -1   9        0.04        0.65      1.53 o 
  -1  -1   9        1.18        2.01      1.57 o 
   0  -1   9        0.03        0.02      1.52 o 
   1  -1   9        1.85        2.18      1.62 o 
   2  -1   9       45.19       42.59      3.60 o 
   3  -1   9        7.61        5.98      2.11 o 
   4  -1   9        1.28        4.36      1.94 o 
   5  -1   9        0.96        0.55      1.31 o 
   6  -1   9        1.05        2.62      1.76 o 
 -10   0   9        7.42        8.47      2.06 o 
  -9   0   9       10.65       11.64      2.32 o 
  -8   0   9        0.22       -0.17      1.09 o 
  -7   0   9        4.19        4.04      1.76 o 
  -6   0   9       89.30       92.94      4.94 o 
  -5   0   9       16.52       19.50      2.79 o 
  -4   0   9       56.46       54.75      2.54 o 
  -3   0   9        3.32        3.70      1.01 o 
  -2   0   9        1.96        1.66      0.81 o 
  -1   0   9       73.26       69.43      2.58 o 
   0   0   9       41.36       41.55      2.07 o 
   1   0   9       38.35       37.59      3.46 o 
   2   0   9        3.92        3.12      1.87 o 
   3   0   9        7.87        7.86      2.22 o 
   4   0   9        0.06        1.53      1.69 o 
   5   0   9        1.86        3.10      1.77 o 
 -10   1   9        0.01       -0.27      0.99 o 
  -9   1   9        5.98        6.58      1.91 o 
  -8   1   9        0.26       -1.11      1.11 o 
  -7   1   9       15.31       17.31      1.93 o 
  -6   1   9        0.03        1.03      0.77 o 
  -5   1   9      162.28      159.61      4.37 o 
  -4   1   9       88.51       91.02      4.87 o 
  -3   1   9       69.65       70.01      2.85 o 
  -2   1   9        2.54        4.42      0.99 o 
  -1   1   9       70.95       68.15      2.66 o 
   0   1   9       32.07       36.96      3.53 o 
   1   1   9        2.93        2.71      1.81 o 
   2   1   9       10.99        9.78      2.35 o 
   3   1   9        0.37        1.31      1.65 o 
   4   1   9       36.27       46.90      4.26 o 
   5   1   9        2.80        6.22      2.32 o 
  -9   2   9        7.19        6.94      1.91 o 
  -8   2   9       30.24       37.11      2.69 o 
  -7   2   9       38.30       38.02      6.56 o 
  -6   2   9       12.43       13.04      1.72 o 
  -5   2   9       53.78       54.25      2.68 o 
  -4   2   9       95.26       99.78      6.03 o 
  -3   2   9       18.34       18.13      1.81 o 
  -2   2   9        2.97        1.94      0.88 o 
  -1   2   9       52.98       49.10      2.36 o 
   0   2   9      158.88      159.63      6.46 o 
   1   2   9        8.50        9.68      2.33 o 
   2   2   9        0.34        0.82      1.57 o 
   3   2   9        3.62        4.70      1.39 o 
   4   2   9        0.26        1.41      1.87 o 
  -9   3   9        1.24        1.03      0.85 o 
  -8   3   9        0.32        0.20      0.81 o 
  -7   3   9       10.50       11.05      1.77 o 
  -6   3   9       16.15       15.31      1.85 o 
  -5   3   9       13.44       17.04      1.89 o 
  -4   3   9        2.43        4.15      1.11 o 
  -3   3   9        0.16        1.36      1.87 o 
  -2   3   9        1.03        1.37      0.86 o 
  -1   3   9       78.13       71.00      2.91 o 
   0   3   9       11.01       13.04      2.64 o 
   1   3   9        2.36        6.53      2.22 o 
   3   3   9        5.84        6.29      2.18 o 
  -8   4   9       16.43       17.72      2.16 o 
  -7   4   9       13.99       11.02      1.77 o 
  -6   4   9       18.14       21.09      3.59 o 
  -5   4   9        3.77        3.91      1.11 o 
  -4   4   9       38.81       43.35      2.59 o 
  -3   4   9       11.49       12.21      2.08 o 
  -2   4   9        6.20        7.50      1.39 o 
  -1   4   9        0.06        0.02      0.84 o 
   0   4   9        6.34        9.66      2.54 o 
   2   4   9        6.10        4.98      2.16 o 
  -7   5   9        0.00       -0.73      0.73 o 
  -6   5   9        3.54        2.69      1.07 o 
  -5   5   9        1.19        1.30      1.17 o 
  -4   5   9       15.70       17.23      2.56 o 
  -3   5   9        0.06       -0.31      1.07 o 
  -2   5   9        0.01       -0.75      0.75 o 
  -1   5   9        0.00        1.82      1.02 o 
  -6   6   9        0.14        0.10      3.24 o 
  -5   6   9        3.82        2.92      1.15 o 
  -4   6   9        7.12       13.43      1.86 o 
  -3   6   9        0.52        0.50      2.16 o 
  -2   6   9        2.16        2.83      1.33 o 
  -2 -11  10        0.02        2.30      2.06 o 
  -1 -11  10        0.01       -0.78      1.69 o 
   0 -11  10        1.82        2.01      1.81 o 
  -4 -10  10        1.29        1.26      2.01 o 
  -3 -10  10       10.42        9.78      2.51 o 
  -2 -10  10        0.67       -0.90      1.40 o 
  -1 -10  10        0.10       -1.36      1.36 o 
   0 -10  10       11.13        7.62      2.30 o 
   3 -10  10        0.33        0.75      1.33 o 
   4 -10  10        0.46        1.60      1.35 o 
  -6  -9  10        4.47        4.53      1.96 o 
  -5  -9  10        5.95        4.14      1.99 o 
  -4  -9  10        0.01       -0.90      1.38 o 
  -3  -9  10        1.57        0.14      1.50 o 
  -2  -9  10        9.74        8.40      2.30 o 
  -1  -9  10       11.06        9.48      2.28 o 
   0  -9  10        0.08        0.89      1.50 o 
   1  -9  10       10.52        9.61      2.08 o 
   2  -9  10        2.33        2.74      1.60 o 
   3  -9  10       18.31       18.30      2.95 o 
   4  -9  10        3.38        5.93      1.74 o 
  -7  -8  10        0.04        3.77      1.69 o 
  -6  -8  10        1.31        2.20      1.40 o 
  -5  -8  10        0.06       -1.12      1.12 o 
  -4  -8  10       10.98       12.88      2.56 o 
  -3  -8  10        0.52       -0.05      1.31 o 
  -2  -8  10        2.99        2.64      1.64 o 
  -1  -8  10        7.10        8.96      1.40 o 
   0  -8  10       37.03       36.33      3.10 o 
   1  -8  10       21.91       23.33      2.91 o 
   2  -8  10       11.90        9.36      2.32 o 
   3  -8  10       27.02       22.31      3.10 o 
   4  -8  10        0.00        0.53      1.30 o 
   5  -8  10        0.18        2.22      1.19 o 
  -7  -7  10        0.62        0.41      1.09 o 
  -6  -7  10        6.55        6.42      1.86 o 
  -5  -7  10        0.30       -0.03      1.36 o 
  -4  -7  10        9.29       11.50      2.35 o 
  -3  -7  10        0.02        1.65      1.35 o 
  -2  -7  10        6.82        8.19      1.38 o 
  -1  -7  10       27.01       32.98      2.18 o 
   0  -7  10        0.04        0.05      0.88 o 
   1  -7  10       78.35       81.77      4.64 o 
   2  -7  10        2.27        4.09      1.70 o 
   3  -7  10        4.93        8.47      2.28 o 
   4  -7  10        0.04        0.26      1.21 o 
   5  -7  10       12.21       18.95      2.97 o 
  -8  -6  10       12.31        9.24      2.06 o 
  -7  -6  10       35.71       35.28      3.54 o 
  -6  -6  10        1.03        1.11      1.43 o 
  -5  -6  10       16.88       20.02      2.88 o 
  -4  -6  10        0.04        0.05      0.90 o 
  -3  -6  10        7.25        7.85      1.81 o 
  -2  -6  10       30.87       28.67      2.02 o 
  -1  -6  10       82.33       84.51      3.06 o 
   0  -6  10       59.10       60.76      2.63 o 
   1  -6  10      101.08      117.83      5.64 o 
   2  -6  10      107.03      109.95      5.61 o 
   3  -6  10       36.11       39.69      3.77 o 
   4  -6  10        0.18       -0.41      1.14 o 
   5  -6  10       12.50       14.74      2.62 o 
   6  -6  10        9.91       11.88      2.71 o 
  -8  -5  10       15.49       14.79      2.33 o 
  -7  -5  10        8.48        8.71      1.79 o 
  -6  -5  10        1.30        3.87      1.48 o 
  -5  -5  10        1.45        2.38      0.96 o 
  -4  -5  10       76.90       68.55      7.67 o 
  -3  -5  10        7.54        9.24      2.90 o 
  -2  -5  10      142.81      138.32      4.34 o 
  -1  -5  10        6.44        6.36      1.20 o 
   0  -5  10      154.82      156.01      4.84 o 
   1  -5  10      173.92      186.35      7.07 o 
   2  -5  10        7.55       11.64      2.52 o 
   3  -5  10        2.95        2.51      1.65 o 
   4  -5  10        0.44        2.71      1.60 o 
   5  -5  10        4.31        3.80      1.89 o 
   6  -5  10        5.16        6.36      2.13 o 
  -9  -4  10        1.35        5.86      1.28 o 
  -8  -4  10       15.84       19.90      2.44 o 
  -7  -4  10        3.78        3.63      1.70 o 
  -6  -4  10       33.80       29.58      3.12 o 
  -5  -4  10        1.94        3.56      1.67 o 
  -4  -4  10       48.73       47.51      3.58 o 
  -3  -4  10      158.90      166.02      6.20 o 
  -2  -4  10        1.20        2.71      1.70 o 
  -1  -4  10      161.16      161.18      6.34 o 
   0  -4  10        2.19        1.31      1.62 o 
   1  -4  10        2.19        1.67      1.70 o 
   2  -4  10       19.23       22.38      3.19 o 
   3  -4  10       36.13       28.46      3.54 o 
   4  -4  10       47.41       38.50      3.99 o 
   5  -4  10        0.04       -1.28      1.28 o 
   6  -4  10        1.19        1.21      1.50 o 
  -8  -3  10        0.20       -0.32      1.19 o 
  -7  -3  10        1.63        0.39      1.36 o 
  -6  -3  10       35.57       32.04      3.22 o 
  -5  -3  10       68.00       82.60      4.62 o 
  -4  -3  10       60.09       64.14      4.07 o 
  -3  -3  10      148.76      158.23      6.13 o 
  -2  -3  10       11.08       14.26      2.68 o 
  -1  -3  10        3.29        3.94      1.99 o 
   0  -3  10       13.35       13.24      2.61 o 
   1  -3  10       46.38       41.41      3.82 o 
   2  -3  10        6.93       10.96      2.69 o 
   3  -3  10       31.64       29.67      3.66 o 
   4  -3  10        3.60        2.57      1.72 o 
   5  -3  10        1.62        4.23      1.84 o 
  -9  -2  10        0.90        3.72      1.57 o 
  -8  -2  10        0.01       -0.07      1.21 o 
  -7  -2  10        2.23        2.44      1.69 o 
  -6  -2  10       19.06       21.66      2.88 o 
  -5  -2  10      115.22      106.75      5.28 o 
  -4  -2  10        1.64        3.22      1.72 o 
  -3  -2  10      234.01      226.94      7.52 o 
  -2  -2  10        0.01        1.82      1.67 o 
  -1  -2  10       13.15       11.47      2.49 o 
   0  -2  10        8.31        8.15      2.18 o 
   1  -2  10        5.11        1.16      1.72 o 
   2  -2  10       14.29       12.05      2.83 o 
   3  -2  10       12.58       13.46      2.81 o 
   4  -2  10        0.23        0.73      1.58 o 
   5  -2  10       17.50       22.65      3.41 o 
  -9  -1  10        1.09        2.68      1.48 o 
  -8  -1  10       16.12       17.26      2.83 o 
  -7  -1  10       66.70       68.78      4.46 o 
  -6  -1  10        0.30       -0.63      1.36 o 
  -5  -1  10      145.17      142.93      6.20 o 
  -4  -1  10       36.51       37.30      3.49 o 
  -3  -1  10        2.58        2.68      1.62 o 
  -2  -1  10        3.16        2.81      1.65 o 
  -1  -1  10        1.43        0.92      1.58 o 
   0  -1  10        5.99        5.96      2.20 o 
   1  -1  10       54.93       39.72      3.80 o 
   2  -1  10       11.21       10.46      2.52 o 
   3  -1  10        0.23        1.26      1.76 o 
   4  -1  10        5.08        3.56      2.04 o 
   5  -1  10       30.30       36.15      4.04 o 
  -9   0  10        9.99       14.25      2.78 o 
  -8   0  10        2.42        2.27      1.47 o 
  -7   0  10       62.97       65.52      4.50 o 
  -6   0  10       13.99       15.00      2.83 o 
  -5   0  10      289.85      311.98      9.36 o 
  -4   0  10        1.18        0.15      1.40 o 
  -3   0  10       11.74        8.12      1.34 o 
  -2   0  10       19.64       17.37      2.24 o 
  -1   0  10       42.87       35.02      2.08 o 
   0   0  10      133.64      120.79      5.83 o 
   1   0  10       41.67       39.49      3.78 o 
   2   0  10        5.32        3.31      2.10 o 
   3   0  10        0.67        1.40      1.79 o 
   4   0  10        1.69        4.19      1.99 o 
  -9   1  10       49.67       65.15      4.65 o 
  -8   1  10       11.11       14.72      2.85 o 
  -7   1  10      254.80      293.66      9.65 o 
  -6   1  10       23.72       29.05      2.36 o 
  -5   1  10       46.88       48.13      2.62 o 
  -4   1  10       28.26       30.44      4.23 o 
  -3   1  10        1.06        0.92      0.86 o 
  -2   1  10       20.93       23.18      3.88 o 
  -1   1  10       37.67       31.66      2.06 o 
   0   1  10       29.49       33.27      3.63 o 
   1   1  10       11.84       13.84      2.79 o 
   2   1  10        0.97        1.12      1.82 o 
   3   1  10        0.21        0.70      1.72 o 
   4   1  10        7.46       17.48      2.98 o 
  -9   2  10       21.78       26.04      3.58 o 
  -8   2  10        1.08        0.74      1.10 o 
  -7   2  10       43.50       42.69      2.66 o 
  -6   2  10        0.17        0.85      1.29 o 
  -5   2  10        1.29        1.19      1.07 o 
  -4   2  10        3.25        2.90      1.10 o 
  -3   2  10       17.15       16.70      1.88 o 
  -2   2  10       15.43       18.33      1.91 o 
  -1   2  10        0.79        0.28      1.61 o 
   0   2  10        2.64        2.18      1.89 o 
   1   2  10        0.00        1.06      1.64 o 
   2   2  10        2.17        2.06      1.84 o 
  -8   3  10        3.44        5.63      1.57 o 
  -7   3  10        0.01        1.84      0.92 o 
  -6   3  10        0.16       -0.17      1.71 o 
  -5   3  10        5.39        6.71      1.59 o 
  -4   3  10        0.66        1.01      0.97 o 
  -3   3  10       12.74       12.47      1.75 o 
  -2   3  10        0.41       -0.37      0.90 o 
  -1   3  10       17.67       16.34      2.98 o 
   0   3  10        2.78        2.71      2.16 o 
   1   3  10        3.53        3.87      2.11 o 
  -7   4  10        1.00        1.87      1.07 o 
  -6   4  10        8.45       11.85      2.72 o 
  -5   4  10        0.45       -0.20      1.68 o 
  -4   4  10       11.28       13.00      4.41 o 
  -3   4  10        6.24       11.07      4.35 o 
  -2   4  10        0.39        1.01      0.87 o 
  -1   4  10        4.10        7.58      2.49 o 
  -5   5  10        5.45        7.35      2.46 o 
  -4   5  10        1.21        1.45      1.04 o 
  -3   5  10        1.79        2.65      2.21 o 
  -2   5  10       17.01       21.24      2.93 o 
  -3 -10  11        0.00       -0.77      1.69 o 
  -2 -10  11        0.31       -1.43      1.62 o 
  -1 -10  11        0.55        1.74      1.82 o 
   2 -10  11        2.06        4.38      1.77 o 
  -5  -9  11        0.02       -1.47      1.47 o 
  -4  -9  11        2.00        4.43      2.10 o 
  -3  -9  11       10.36        4.93      2.01 o 
  -2  -9  11        0.67       -0.55      1.47 o 
  -1  -9  11        1.26       -0.49      1.41 o 
   1  -9  11        4.54        4.24      1.77 o 
   2  -9  11        0.05        1.96      1.45 o 
   3  -9  11       21.57       26.74      3.53 o 
  -6  -8  11        0.01        0.32      1.50 o 
  -5  -8  11        3.35        3.49      1.84 o 
  -4  -8  11       11.11        9.95      2.40 o 
  -3  -8  11        0.27        0.65      1.45 o 
  -2  -8  11        2.62        2.25      1.58 o 
  -1  -8  11        0.62        0.77      1.58 o 
   0  -8  11       22.53       25.89      3.22 o 
   1  -8  11       34.25       25.56      3.20 o 
   2  -8  11       13.74       18.97      2.97 o 
   3  -8  11        0.40        3.95      1.62 o 
   4  -8  11        0.01        1.16      1.40 o 
  -7  -7  11        4.75        2.85      1.36 o 
  -6  -7  11        5.09        7.53      2.25 o 
  -5  -7  11        0.11        0.29      1.18 o 
  -4  -7  11        0.75        0.89      1.41 o 
  -3  -7  11        0.28       -0.09      1.23 o 
  -2  -7  11        0.68        0.82      0.97 o 
  -1  -7  11       56.49       65.09      2.91 o 
   0  -7  11       43.87       47.85      3.89 o 
   1  -7  11       50.85       55.93      4.26 o 
   2  -7  11       23.89       37.71      3.82 o 
   3  -7  11        4.76        3.72      1.55 o 
   4  -7  11        1.70        2.73      1.72 o 
  -7  -6  11       33.69       31.20      3.44 o 
  -6  -6  11        5.46        8.67      2.11 o 
  -5  -6  11        2.66        1.98      1.50 o 
  -4  -6  11        9.72       13.27      1.73 o 
  -3  -6  11        0.69        1.95      1.24 o 
  -2  -6  11        0.13       -0.93      0.93 o 
  -1  -6  11       54.00       54.37      3.50 o 
   0  -6  11       29.13       35.26      3.75 o 
   1  -6  11       12.89       17.13      2.93 o 
   2  -6  11        2.24        2.79      1.69 o 
   3  -6  11       18.98       21.49      3.19 o 
   4  -6  11        0.21        2.03      1.30 o 
  -8  -5  11        4.17        7.70      1.58 o 
  -7  -5  11       43.62       40.66      3.22 o 
  -6  -5  11        4.23        4.50      1.50 o 
  -5  -5  11       12.11       13.67      1.66 o 
  -4  -5  11       32.12       35.46      2.36 o 
  -3  -5  11        6.75        7.51      1.31 o 
  -2  -5  11        5.28        6.42      1.65 o 
  -1  -5  11       69.32       68.62      2.82 o 
   0  -5  11        0.87       -1.33      1.33 o 
   1  -5  11        6.77        9.58      2.45 o 
   2  -5  11        0.04        0.12      1.50 o 
   3  -5  11        0.02       -0.73      1.18 o 
   4  -5  11        2.46        2.16      1.82 o 
   5  -5  11        1.39        1.81      1.84 o 
  -7  -4  11        1.58        4.18      1.82 o 
  -6  -4  11        0.53       -1.23      1.23 o 
  -5  -4  11        1.77        2.18      1.79 o 
  -4  -4  11        0.07        2.39      1.60 o 
  -3  -4  11        8.09       10.41      2.49 o 
  -2  -4  11        2.76        4.06      1.84 o 
  -1  -4  11        0.88        1.28      1.55 o 
   0  -4  11        5.48        4.50      2.03 o 
   1  -4  11        0.87        3.48      1.89 o 
   2  -4  11        4.23        5.11      1.98 o 
   3  -4  11        8.85       12.80      2.83 o 
   4  -4  11        2.24        5.23      2.01 o 
  -8  -3  11        0.14       -1.26      1.26 o 
  -7  -3  11        1.37        0.09      1.38 o 
  -6  -3  11        5.52        7.77      2.18 o 
  -5  -3  11        0.04       -1.23      1.23 o 
  -4  -3  11        3.97        6.71      2.20 o 
  -3  -3  11        8.99        7.26      2.15 o 
  -2  -3  11       26.66       27.71      3.39 o 
  -1  -3  11       14.32       12.70      2.61 o 
   0  -3  11        5.49        7.43      2.37 o 
   2  -3  11       30.71       27.32      3.68 o 
   3  -3  11        3.93        2.35      1.86 o 
   4  -3  11        0.01        5.03      2.22 o 
  -9  -2  11        0.00       -1.31      1.31 o 
  -8  -2  11        0.13        0.32      1.41 o 
  -7  -2  11        1.35        1.89      1.70 o 
  -6  -2  11       18.80       20.48      3.17 o 
  -5  -2  11        9.02        9.05      2.35 o 
  -4  -2  11        2.46        3.68      1.82 o 
  -3  -2  11        0.47       -0.89      1.33 o 
  -2  -2  11        0.01        0.07      1.53 o 
  -1  -2  11       35.01       30.73      3.58 o 
   0  -2  11       34.96       38.02      3.90 o 
   1  -2  11        0.33       -1.38      1.67 o 
   2  -2  11       14.64       19.44      3.43 o 
   3  -2  11       12.07       17.57      3.31 o 
   4  -2  11       10.88       11.43      2.76 o 
  -9  -1  11        1.08        1.64      1.62 o 
  -8  -1  11       16.93       20.86      3.22 o 
  -7  -1  11       63.92       59.47      4.57 o 
  -6  -1  11       52.35       61.43      4.57 o 
  -5  -1  11       30.84       31.97      3.63 o 
  -4  -1  11        8.72        4.48      2.06 o 
  -3  -1  11       29.28       29.81      3.48 o 
  -2  -1  11       10.96        9.82      2.62 o 
  -1  -1  11        2.08        0.19      1.81 o 
   0  -1  11        0.78        2.30      1.91 o 
   1  -1  11        9.14        3.20      2.04 o 
   2  -1  11        2.17        2.42      2.08 o 
   3  -1  11        4.94        7.87      2.44 o 
  -8   0  11        0.02       -0.94      0.94 o 
  -7   0  11        0.25       -0.68      1.31 o 
  -6   0  11       52.64       57.86      4.55 o 
  -5   0  11        5.29       12.10      2.64 o 
  -4   0  11        0.01       -0.99      1.33 o 
  -3   0  11        3.14        6.46      2.27 o 
  -2   0  11        9.41        9.61      2.44 o 
  -1   0  11        1.97        0.44      1.89 o 
   0   0  11        0.00        0.55      1.99 o 
   1   0  11        1.68        0.72      1.99 o 
   2   0  11       15.27       19.68      3.43 o 
   3   0  11        2.68        3.72      2.10 o 
  -8   1  11        0.58       -1.19      1.19 o 
  -7   1  11        1.26        0.63      1.47 o 
  -6   1  11        0.96        2.40      1.65 o 
  -5   1  11        8.08        8.30      1.55 o 
  -4   1  11        3.76        5.11      1.21 o 
  -3   1  11       61.06       55.37      6.24 o 
  -2   1  11      114.89      115.54      5.01 o 
  -1   1  11        1.39        1.86      2.01 o 
   0   1  11        9.90        5.66      2.33 o 
   1   1  11        0.88       -0.51      1.70 o 
   2   1  11        3.85        4.64      2.20 o 
  -7   2  11        0.56       -0.76      0.76 o 
  -6   2  11        0.04        1.66      1.41 o 
  -5   2  11       14.85       16.87      2.41 o 
  -4   2  11        4.53        4.49      1.24 o 
  -3   2  11        9.79       10.87      2.76 o 
  -2   2  11        0.01        0.24      0.95 o 
  -1   2  11        0.55       -1.84      1.87 o 
   0   2  11        1.84       -0.07      1.99 o 
   1   2  11       22.72       28.89      3.87 o 
  -6   3  11       24.85       29.86      2.68 o 
  -5   3  11        2.16        4.27      1.31 o 
  -4   3  11       10.81       11.19      1.76 o 
  -3   3  11        0.00        0.51      1.81 o 
  -2   3  11        2.46        5.79      1.28 o 
  -1   3  11        4.49        5.81      2.44 o 
   0   3  11       14.47       14.31      3.22 o 
  -4   4  11        0.03        0.39      0.96 o 
  -3   4  11        5.52        6.13      3.28 o 
  -3  -9  12        1.98        4.14      2.18 o 
  -2  -9  12        3.53        3.12      1.96 o 
  -1  -9  12       15.70       22.17      3.15 o 
   1  -9  12        1.58        2.97      1.57 o 
  -5  -8  12        0.43        1.04      1.79 o 
  -4  -8  12       12.48        9.49      2.54 o 
  -3  -8  12        3.32        5.27      2.04 o 
  -2  -8  12       15.84       17.71      2.85 o 
  -1  -8  12        2.25        3.08      1.79 o 
   1  -8  12        5.64        7.74      2.30 o 
   2  -8  12        0.17        1.24      1.52 o 
  -6  -7  12       26.31       22.84      3.27 o 
  -5  -7  12        3.54        3.63      1.74 o 
  -4  -7  12        2.13        2.13      1.47 o 
  -3  -7  12        0.91        0.59      0.99 o 
  -2  -7  12        6.57        6.23      1.40 o 
  -1  -7  12       15.79       13.65      2.73 o 
   0  -7  12       12.28       12.37      2.73 o 
   1  -7  12       19.05       14.74      2.91 o 
   2  -7  12        5.00        2.88      1.55 o 
   3  -7  12        3.97        6.82      2.03 o 
  -6  -6  12        0.00        0.94      1.19 o 
  -5  -6  12        0.08        0.26      1.14 o 
  -4  -6  12        4.38        5.68      1.36 o 
  -3  -6  12        8.26        8.52      2.34 o 
  -2  -6  12       21.37       24.26      2.14 o 
  -1  -6  12        5.67        9.19      2.37 o 
   0  -6  12        1.30        1.19      1.84 o 
   1  -6  12       15.63       12.30      2.76 o 
   2  -6  12        9.07       11.67      2.69 o 
   3  -6  12        1.29        1.28      1.43 o 
  -7  -5  12        1.37        3.82      1.35 o 
  -6  -5  12        0.61        1.22      1.58 o 
  -5  -5  12        0.29        1.77      0.94 o 
  -4  -5  12        0.95        1.20      2.48 o 
  -3  -5  12       12.98       12.00      2.97 o 
  -2  -5  12        0.43        0.91      0.82 o 
  -1  -5  12        0.23       -0.39      1.60 o 
   0  -5  12        4.77        4.96      2.18 o 
   1  -5  12       21.64       17.35      3.15 o 
   2  -5  12        8.98       10.12      2.59 o 
   3  -5  12        0.10        2.01      1.67 o 
  -7  -4  12        0.26        0.27      1.55 o 
  -6  -4  12        3.29        3.75      2.01 o 
  -5  -4  12        0.38       -0.68      1.45 o 
  -4  -4  12        1.15        2.54      1.91 o 
  -3  -4  12       16.95       16.00      3.05 o 
  -2  -4  12        0.25        0.73      1.77 o 
  -1  -4  12        0.08       -0.53      1.50 o 
   0  -4  12        4.42        3.48      2.01 o 
   1  -4  12       24.19       28.68      3.75 o 
   2  -4  12        5.53        7.62      2.51 o 
   3  -4  12        4.04        7.65      2.56 o 
  -7  -3  12        0.03       -0.73      1.47 o 
  -6  -3  12        4.41        3.63      1.98 o 
  -5  -3  12        2.90        3.14      1.86 o 
  -4  -3  12        2.21        3.36      1.89 o 
  -3  -3  12        0.77        1.67      1.87 o 
  -2  -3  12        3.51        4.52      2.01 o 
  -1  -3  12       16.31       18.42      3.17 o 
   0  -3  12        8.84       10.89      2.71 o 
   1  -3  12       18.73       23.26      3.60 o 
   2  -3  12        5.77        5.93      2.28 o 
   3  -3  12        0.09        1.77      1.99 o 
  -8  -2  12        0.23        0.24      1.69 o 
  -7  -2  12        8.26        8.38      2.37 o 
  -6  -2  12       35.53       38.14      3.99 o 
  -5  -2  12       13.89       13.22      2.74 o 
  -4  -2  12       17.00       17.38      3.07 o 
  -3  -2  12        9.37        9.24      2.45 o 
  -2  -2  12       39.85       38.48      4.02 o 
  -1  -2  12        0.83        2.78      2.16 o 
   0  -2  12        1.41        0.77      1.98 o 
   1  -2  12        0.67        2.85      1.93 o 
   2  -2  12        4.07        5.32      2.54 o 
  -7  -1  12        1.28        0.72      1.74 o 
  -6  -1  12        3.56        3.24      2.03 o 
  -5  -1  12        0.81       -0.07      1.45 o 
  -4  -1  12        1.36       -1.33      1.33 o 
  -3  -1  12        0.29        0.85      1.62 o 
  -2  -1  12       25.10       30.61      3.94 o 
  -1  -1  12       36.36       32.29      3.99 o 
   0  -1  12        2.44        1.19      1.94 o 
   1  -1  12        1.12        0.61      1.76 o 
   2  -1  12        2.16        3.75      2.30 o 
  -7   0  12        6.75        9.36      2.57 o 
  -6   0  12        0.46       -0.20      1.62 o 
  -5   0  12        9.52        8.61      2.49 o 
  -4   0  12        5.58        5.54      2.40 o 
  -3   0  12       17.16       15.93      3.15 o 
  -2   0  12       20.77       21.17      3.60 o 
  -1   0  12        8.52       11.61      3.02 o 
   0   0  12        0.41       -1.35      1.60 o 
   1   0  12        3.71        6.42      2.51 o 
  -6   1  12        0.64       -0.94      1.74 o 
  -5   1  12        0.11       -1.38      1.70 o 
  -4   1  12        0.14        0.83      0.91 o 
  -3   1  12        6.93        9.44      2.96 o 
  -2   1  12       14.01        8.62      2.66 o 
  -1   1  12        1.10        1.33      2.22 o 
   0   1  12        0.08        0.92      1.93 o 
  -5   2  12        0.00        0.33      0.98 o 
  -4   2  12        0.10       -1.25      1.25 o 
  -3   2  12        3.86        3.50      2.79 o 
  -2   2  12        1.34       -0.26      2.11 o 
  -2  -8  13        1.58       -0.36      1.47 o 
  -1  -8  13        2.85        5.62      2.06 o 
  -4  -7  13        0.85        1.23      1.53 o 
  -3  -7  13        2.99        4.76      1.42 o 
  -2  -7  13       12.00       13.41      2.39 o 
  -1  -7  13        0.16        2.06      1.67 o 
   0  -7  13        2.57        6.32      2.15 o 
   1  -7  13        9.46       14.95      3.12 o 
  -5  -6  13        0.00        1.38      1.24 o 
  -4  -6  13       10.67       11.75      1.77 o 
  -3  -6  13        2.45        5.34      1.40 o 
  -2  -6  13       12.37       15.12      3.03 o 
  -1  -6  13        7.23        8.91      2.62 o 
   0  -6  13        3.42        5.27      2.32 o 
   1  -6  13        0.60        4.77      1.96 o 
  -6  -5  13        2.65       -1.41      1.41 o 
  -5  -5  13        2.90        4.03      1.80 o 
  -4  -5  13        3.79        8.41      1.49 o 
  -3  -5  13        0.22        0.48      1.12 o 
  -2  -5  13        2.43        7.19      2.28 o 
  -1  -5  13        3.37        4.18      2.27 o 
   0  -5  13        7.77        4.70      2.28 o 
   1  -5  13        0.90        1.35      1.79 o 
  -6  -4  13        1.59        4.74      2.10 o 
  -5  -4  13        0.95        0.43      1.81 o 
  -4  -4  13       13.98       18.47      3.36 o 
  -3  -4  13        7.94        8.83      2.73 o 
  -2  -4  13        1.31        5.28      2.15 o 
  -1  -4  13        2.76        1.99      2.03 o 
   0  -4  13        3.52        5.20      2.13 o 
   1  -4  13        8.74       11.88      2.95 o 
  -6  -3  13        0.03       -1.70      1.70 o 
  -5  -3  13        2.26        2.20      1.82 o 
  -4  -3  13        0.64        4.00      2.13 o 
  -3  -3  13        0.57        3.27      2.01 o 
  -2  -3  13       22.89       20.76      3.44 o 
  -1  -3  13        0.06        0.48      1.70 o 
   0  -3  13        0.25       -1.70      1.70 o 
   1  -3  13       13.30       18.46      3.56 o 
  -6  -2  13        1.88        4.64      2.22 o 
  -5  -2  13        0.31        1.47      1.87 o 
  -4  -2  13        4.14        3.97      2.20 o 
  -3  -2  13        0.28        1.60      1.96 o 
  -2  -2  13        2.71        3.95      2.22 o 
  -1  -2  13        7.58       10.02      2.85 o 
   0  -2  13        0.65       -0.14      1.82 o 
  -5  -1  13        5.08        5.66      2.62 o 
  -4  -1  13        2.60        5.88      2.16 o 
  -3  -1  13        0.50        1.91      2.33 o 
  -2  -1  13       15.48       12.25      3.10 o 
  -1  -1  13        2.54        3.89      2.20 o 
  -4   0  13       16.56       17.72      3.70 o 
  -3   0  13        0.58       -1.14      1.96 o 
  -2   0  13        6.90        4.26      2.30 o 
                                                 
